# Supplementary material for: CHD7 promotes glioblastoma cell motility and invasiveness through transcriptional modulation of an invasion signature
Source: Sci Rep. 2019 Mar 8;9:3952. doi: 10.1038/s41598-019-39564-w (PMC6408455; doi:10.1038/s41598-019-39564-w)
Supplement: Supplementary file 2 — Supplementary Table S4 [file 41598_2019_39564_MOESM2_ESM.xls]

## Sheet: LFC_subread_ko_KOxWT
gene.id	logFC	pvalue	fdr	symbol	entrezid	transcript_id	transcript_name	transcript_biotype	synonyms	mean1	mean2	median1	median2	sd1	sd2	sem1	sem2	pvals.anova
ENSG00000198768	-11.8613	1.5152e-295	2.53659e-291	APCDD1L	164284	ENST00000491015	APCDD1L-203	processed_transcript	APCDD1L	275.348	0.0654868	215.447	0.0833	94.4198	0.055668	27.2566	0.01607	1.00759e-09
ENSG00000198053	-7.30929	8.67913e-08	1.06057e-05	SIRPA	140885	ENST00000400068	SIRPA-203	protein_coding	BIT;CD172A;MFR;MYD-1;P84;PTPNS1;SHPS1;SIRP;SIRPA	1.5661	0	0.0928178	0	2.2618	0	0.652927	0	0.0253733
ENSG00000231290	-6.95685	1.0398e-292	8.70367e-289	APCDD1L-AS1	149773	ENST00000427140	APCDD1L-AS1-203	lincRNA	APCDD1L-AS1	38.3256	0.299949	39.2875	0.346017	6.81007	0.189455	1.9659	0.054691	2.6976e-15
ENSG00000187243	-6.7643	0.000138511	0.0039169	MAGED4B	81557	ENST00000471617	MAGED4B-204	processed_transcript	MAGED4B	1.07007	0	0	0	1.5917	0	0.459485	0	0.0294516
ENSG00000196653	-5.0015	0.000247615	0.00596325	ZNF502	91392	ENST00000449836	ZNF502-204	protein_coding	ZNF502	0.309377	0	0	0	0.486721	0	0.140504	0	0.0384541
ENSG00000154545	-4.67525	0.000105913	0.003189	MAGED4	728239	ENST00000471932	MAGED4-204	processed_transcript	MAGE-E1;MAGE1;MAGEE1;MAGED4	1.16594	0.0362816	0.0717612	0	1.68614	0.0588137	0.486747	0.0169781	0.0300474
ENSG00000169884	-4.56903	5.03933e-48	2.81211e-44	WNT10B	7480	ENST00000301061	WNT10B-201	protein_coding	SHFM6;STHAG8;WNT-12;WNT10B	1.41392	0.0485469	1.42167	0.040319	0.289612	0.0550468	0.0836039	0.0158906	1.25878e-13
ENSG00000177301	-4.47348	1.04881e-06	8.82319e-05	KCNA2	3737	ENST00000640680	KCNA2-213	processed_transcript	EIEE32;HBK5;HK4;HUKIV;KV1.2;MK2;NGK1;RBK2;KCNA2	8.42566	0.369017	11.6446	0.282626	6.24315	0.364343	1.80224	0.105177	0.000194811
ENSG00000169224	-4.03706	0.00151949	0.0215881	GCSAML	148823	ENST00000531662	GCSAML-209	processed_transcript	C1orf150;GCSAML	1.34607	0.0729791	0.0302244	0.0404172	1.97699	0.0826148	0.570709	0.0238488	0.0363627
ENSG00000254620	-3.90822	1.15397e-16	1.60988e-13	AL050327.1		ENST00000525424	AL050327.1-201	lincRNA		0.560546	0.0277459	0.528246	0	0.25837	0.0410414	0.0745849	0.0118476	4.45224e-07
ENSG00000128714	-3.76888	2.75673e-05	0.00118335	HOXD13	3239	ENST00000392539	HOXD13-201	protein_coding	BDE;BDSD;HOX4I;SPD;SPD1;HOXD13	0.690929	0.0413466	0.164912	0	0.891596	0.0662802	0.257381	0.0191334	0.0196297
ENSG00000120332	-2.78682	0.000213231	0.00531996	TNN	63923	ENST00000239462	TNN-201	protein_coding	TN-W;TNN	4.28353	0.612829	1.98609	0.2125	4.93988	0.673196	1.42602	0.194335	0.0182324
ENSG00000213088	-2.62306	0.000793161	0.0135217	ACKR1	2532	ENST00000537147	ACKR1-204	protein_coding	CCBP1;CD234;DARC;DARC/ACKR1;Dfy;FY;GPD;GpFy;WBCQ1;ACKR1	1.55038	0.242561	2.02179	0.290818	1.19646	0.20876	0.345387	0.0602638	0.00116201
ENSG00000257335	-2.58264	0.00435502	0.0441328	MGAM	8972	ENST00000497554	MGAM-206	processed_transcript	MG;MGA;MGAM	0.343926	0.0504727	0.0836125	0	0.46186	0.079507	0.133328	0.0229517	0.0411573
ENSG00000091482	-2.55663	0.00048857	0.00956694	SMPX	23676	ENST00000494525	SMPX-202	processed_transcript	DFN6;DFNX4;SMPX	0.294092	0.0431596	0.275433	0	0.304983	0.0764684	0.0880409	0.0220745	0.0113071
ENSG00000225670	-2.53293	0.00127087	0.01915	CADM3-AS1	100131825	ENST00000415675	CADM3-AS1-201	antisense	CADM3-AS1	28.8232	4.97126	39.4688	5.982	21.5049	3.50139	6.20793	1.01076	0.000999736
ENSG00000036565	-2.48848	5.89168e-06	0.000363958	SLC18A1	6570	ENST00000524272	SLC18A1-210	processed_transcript	CGAT;VAT1;VMAT1;SLC18A1	0.475973	0.0782936	0.495618	0.0849062	0.391452	0.0565828	0.113003	0.016334	0.00210828
ENSG00000162706	-2.42101	0.00128232	0.0192879	CADM3	57863	ENST00000368124	CADM3-201	protein_coding	BIgR;IGSF4B;NECL1;Necl-1;TSLL1;synCAM3;CADM3	57.3102	10.6923	75.1089	11.9257	43.0026	7.58374	12.4138	2.18924	0.00125536
ENSG00000141753	-2.3982	0.000201818	0.00509187	IGFBP4	3487	ENST00000269593	IGFBP4-201	protein_coding	BP-4;HT29-IGFBP;IBP4;IGFBP-4;IGFBP4	5.41955	1.01956	0.667781	1.04468	7.10964	0.547314	2.05238	0.157996	0.0439181
ENSG00000156509	-2.11208	0.00175696	0.0240501	FBXO43	286151	ENST00000428847	FBXO43-201	protein_coding	EMI2;ERP1;FBX43;FBXO43	0.367745	0.0774166	0.455705	0.0404172	0.332034	0.104097	0.09585	0.0300501	0.00849276
ENSG00000185630	-2.03038	6.82813e-09	1.34482e-06	PBX1	5087	ENST00000467023	PBX1-205	processed_transcript	PBX1	5.12439	1.24494	5.23709	1.554	1.85086	0.811202	0.534297	0.234174	1.09721e-06
ENSG00000108947	-1.996	4.39859e-05	0.00164736	EFNB3	1949	ENST00000226091	EFNB3-201	protein_coding	EFL6;EPLG8;LERK8;EFNB3	0.600461	0.139401	0.603119	0.0876859	0.403681	0.147835	0.116533	0.0426762	0.00120497
ENSG00000255571	-1.96017	0.000814842	0.0138375	MIR9-3HG	254559	ENST00000536780	MIR9-3HG-201	lincRNA	LINC00925;MIR9-3HG	0.519232	0.128746	0.491943	0.0875932	0.453281	0.118076	0.130851	0.0340857	0.00854039
ENSG00000273079	-1.92479	0.00295018	0.0343727	GRIN2B	2904	ENST00000636207	GRIN2B-205	processed_transcript	EIEE27;GluN2B;MRD6;NMDAR2B;NR2B;hNR3;GRIN2B	0.556191	0.136133	0.459609	0	0.477104	0.225023	0.137728	0.0649586	0.0114645
ENSG00000107159	-1.88334	0.000936041	0.0153479	CA9	768	ENST00000493245	CA9-203	processed_transcript	CAIX;MN;CA9	23.3033	6.30645	3.59262	5.73739	29.6509	1.81429	8.55949	0.52374	0.060106
ENSG00000126878	-1.83882	9.83677e-19	1.64677e-15	AIF1L	83543	ENST00000472942	AIF1L-209	processed_transcript	C9orf58;IBA2;AIF1L	25.4805	7.11334	28.0996	6.22977	7.49949	2.92921	2.16492	0.845589	7.23043e-08
ENSG00000235590	-1.8098	1.83642e-09	4.45558e-07	GNAS-AS1	149775	ENST00000424094	GNAS-AS1-201	antisense	GNAS-AS;GNAS1AS;GNASAS;NCRNA00075;NESP-AS;NESPAS;SANG;GNAS-AS1	1.50152	0.419391	1.40982	0.266639	0.545846	0.34177	0.157572	0.0986605	7.41535e-06
ENSG00000171316	-1.77163	3.37032e-13	2.08972e-10	CHD7	55636	ENST00000527921	CHD7-207	processed_transcript	CRG;HH5;IS3;KAL5;CHD7	39.3573	11.5296	35.6475	11.3126	15.2318	4.95067	4.39704	1.42914	4.66437e-06
ENSG00000228594	-1.75183	0.000444859	0.00891361	FNDC10	643988	ENST00000422725	FNDC10-201	protein_coding	C1orf233;FNDC10	2.31391	0.682647	1.8614	0.715836	1.23984	0.604818	0.357912	0.174596	0.000476851
ENSG00000182492	-1.70621	1.03944e-06	8.78855e-05	BGN	633	ENST00000472615	BGN-203	processed_transcript	DSPG1;MRLS;PG-S1;PGI;SEMDX;SLRR1A;BGN	3.4795	1.0605	3.01433	1.26718	2.14768	0.551317	0.619982	0.159151	0.00103187
ENSG00000180347	-1.68157	0.00388557	0.0407981	CCDC129	223075	ENST00000482748	CCDC129-210	processed_transcript	CCDC129	0.863638	0.266131	0.656229	0.174025	0.804357	0.177629	0.232198	0.0512769	0.0198083
ENSG00000254221	-1.67854	3.76708e-12	1.91105e-09	PCDHGB1	56104	ENST00000611598	PCDHGB1-202	protein_coding	PCDH-GAMMA-B1;PCDHGB1	1.43772	0.453173	1.39324	0.465501	0.453945	0.218184	0.131043	0.0629842	8.35249e-07
ENSG00000235280	-1.63466	6.03028e-05	0.00207295	MCF2L-AS1	100289410	ENST00000446789	MCF2L-AS1-201	antisense	MCF2L-AS1	0.694242	0.223014	0.725812	0.0814388	0.220889	0.284398	0.0637653	0.0820987	0.000164065
ENSG00000128266	-1.63024	7.18884e-07	6.43574e-05	GNAZ	2781	ENST00000492538	GNAZ-202	processed_transcript	gz-alpha;GNAZ	3.35111	1.07879	3.70677	1.22294	1.56598	0.612854	0.452058	0.176916	0.000114396
ENSG00000166924	-1.56749	7.97397e-06	0.00045147	NYAP1	222950	ENST00000496985	NYAP1-204	processed_transcript	C7orf51;NYAP1	0.747719	0.248532	0.689753	0.180746	0.36621	0.183274	0.105716	0.0529067	0.000350237
ENSG00000171388	-1.55614	2.87391e-14	2.29105e-11	APLN	8862	ENST00000429967	APLN-201	protein_coding	APEL;XNPEP2;APLN	9.83647	3.32509	7.93478	3.5241	3.96858	0.874595	1.14563	0.252474	1.40487e-05
ENSG00000185201	-1.55238	1.00497e-06	8.5927e-05	IFITM2	10581	ENST00000533141	IFITM2-204	protein_coding	1-8D;DSPA2c;IFITM2	16.2457	5.52399	18.8074	5.10278	9.15888	1.8552	2.64394	0.535552	0.000641861
ENSG00000106034	-1.52001	0.000493993	0.00963861	CPED1	79974	ENST00000495036	CPED1-208	processed_transcript	C7orf58;CPED1	8.8809	3.09476	4.96985	2.60313	8.40068	1.18055	2.42507	0.340797	0.0273986
ENSG00000143429	-1.48562	1.54587e-09	3.86259e-07	AC116050.1		ENST00000609777	AC116050.1-201	processed_transcript		3.89504	1.37	4.17392	1.27359	1.2814	0.651321	0.369908	0.18802	3.99744e-06
ENSG00000116771	-1.48269	0.00109721	0.0171988	AGMAT	79814	ENST00000375826	AGMAT-201	protein_coding	AGMAT	1.04233	0.368235	0.702738	0.296575	0.622327	0.354576	0.17965	0.102357	0.0035846
ENSG00000095713	-1.47496	2.79735e-05	0.00118523	CRTAC1	55118	ENST00000468549	CRTAC1-206	processed_transcript	ASPIC;ASPIC1;CEP-68;CRTAC1	0.610506	0.216178	0.498787	0.171038	0.315585	0.163365	0.0911015	0.0471593	0.000881793
ENSG00000110002	-1.47489	0.00104788	0.0166122	VWA5A	4013	ENST00000456829	VWA5A-205	protein_coding	BCSC-1;BCSC1;LOH11CR2A;VWA5A	1.82727	0.649666	1.06737	0.659787	1.42142	0.464079	0.410328	0.133968	0.0122759
ENSG00000135547	-1.47462	0.00261346	0.0319825	HEY2	23493	ENST00000368365	HEY2-202	protein_coding	CHF1;GRIDLOCK;GRL;HERP1;HESR2;HRT2;bHLHb32;HEY2	5.20467	1.86882	4.96798	2.0897	4.1399	0.88677	1.19508	0.255989	0.0122423
ENSG00000269416	-1.4653	5.08237e-06	0.000322288	LINC01224	104472717	ENST00000600643	LINC01224-206	lincRNA	LINC01224	1.32588	0.466478	1.34583	0.464631	0.636455	0.281169	0.183729	0.0811664	0.000305498
ENSG00000243810	-1.46517	0.00155767	0.0219504	AL121721.1		ENST00000460400	AL121721.1-201	antisense		0.84948	0.299282	0.683959	0.223065	0.491222	0.336293	0.141804	0.0970793	0.00411652
ENSG00000136720	-1.44961	0.00161488	0.0225854	HS6ST1	9394	ENST00000469019	HS6ST1-203	processed_transcript	HH15;HS6ST;HS6ST1	14.9507	5.46196	15.1252	4.42652	2.50975	4.77842	0.724502	1.37941	3.95323e-06
ENSG00000115194	-1.41548	0.00117152	0.0180096	SLC30A3	7781	ENST00000497341	SLC30A3-210	retained_intron	ZNT3;SLC30A3	0.991083	0.36247	0.913822	0.271119	0.598521	0.342975	0.172778	0.0990084	0.00457496
ENSG00000172201	-1.40083	0.000376376	0.00799608	ID4	3400	ENST00000378700	ID4-201	protein_coding	IDB4;bHLHb27;ID4	2.41356	0.909788	2.71587	0.990417	1.65324	0.340984	0.47725	0.0984336	0.00539941
ENSG00000275661	-1.39355	0.00253776	0.0313771	H19_3		ENST00000614351	H19_3.2-201	misc_RNA		0.731858	0.273691	0.821216	0.215673	0.461011	0.21841	0.133082	0.0630494	0.00508965
ENSG00000187017	-1.3872	0.0021538	0.0277558	ESPN	83715	ENST00000633651	ESPN-215	processed_transcript	DFNB36;LP2654;ESPN	3.89385	1.47922	3.00588	1.30507	3.02231	1.12559	0.872466	0.324929	0.01658
ENSG00000278041	-1.35057	2.32823e-06	0.000174784	AL133325.3		ENST00000622757	AL133325.3-201	lincRNA		1.231	0.487572	1.07318	0.505537	0.572793	0.227863	0.165351	0.0657784	0.000390987
ENSG00000154917	-1.32842	1.90507e-09	4.53348e-07	RAB6B	51560	ENST00000285208	RAB6B-201	protein_coding	RAB6B	13.9046	5.52106	10.5046	5.71584	6.91686	1.20061	1.99673	0.346587	0.000432001
ENSG00000275266	-1.31028	0.00101461	0.0161922	H19_1		ENST00000617997	H19_1.2-201	misc_RNA		1.65078	0.662496	2.02407	0.514178	1.01918	0.423185	0.294211	0.122163	0.00519715
ENSG00000104112	-1.28677	0.00478758	0.0472019	SCG3	29106	ENST00000220478	SCG3-201	protein_coding	SGIII;SCG3	0.860729	0.34364	0.949674	0.21702	0.450503	0.364463	0.130049	0.105211	0.00533386
ENSG00000105409	-1.2745	0.00162225	0.0226462	ATP1A3	478	ENST00000468774	ATP1A3-204	processed_transcript	AHC2;ATP1A1;CAPOS;DYT12;RDP;ATP1A3	1.11789	0.45015	0.693454	0.449756	0.822769	0.297525	0.237513	0.0858882	0.0148292
ENSG00000130600	-1.26396	0.00397839	0.0414713	H19	283120	ENST00000414790	H19-204	lincRNA	ASM;ASM1;BWS;D11S813E;LINC00008;NCRNA00008;WT2;H19	20.247	8.42728	26.0042	4.96038	12.7346	6.16774	3.67617	1.78047	0.00842651
ENSG00000283196	-1.25207	1.45074e-07	1.66348e-05	AC006453.2		ENST00000636531	AC006453.2-201	lincRNA		7.39336	3.08248	7.55388	3.07432	2.16712	1.50174	0.625595	0.433514	1.07354e-05
ENSG00000129757	-1.19244	0.000647977	0.0118028	CDKN1C	1028	ENST00000380725	CDKN1C-201	protein_coding	BWCR;BWS;KIP2;WBS;p57;p57Kip2;CDKN1C	0.49626	0.216749	0.415656	0.175535	0.272442	0.125711	0.0786472	0.0362895	0.003877
ENSG00000260123	-1.18426	5.29207e-05	0.00188901	AC013565.1		ENST00000565938	AC013565.1-201	lincRNA		0.878123	0.385311	0.915791	0.346294	0.384886	0.221035	0.111107	0.0638074	0.000876712
ENSG00000141524	-1.17742	0.00448062	0.0451595	TMC6	11322	ENST00000592076	TMC6-222	processed_transcript	EV1;EVER1;EVIN1;LAK-4P;TMC6	0.791405	0.33907	0.558197	0.26156	0.506398	0.246723	0.146185	0.0712226	0.0108781
ENSG00000177106	-1.1607	0.000189912	0.00490635	EPS8L2	64787	ENST00000534449	EPS8L2-227	processed_transcript	EPS8R2;EPS8L2	5.25689	2.33856	2.98347	2.50514	3.78315	0.700357	1.0921	0.202176	0.0153756
ENSG00000187952	-1.15915	0.00349175	0.0381562	HS6ST1P1	388605	ENST00000481504	HS6ST1P1-201	processed_pseudogene	HS6ST1P;HS6ST1P1	0.673102	0.287756	0.637836	0.210299	0.289443	0.295338	0.0835551	0.0852567	0.00386757
ENSG00000077522	-1.15912	0.000898652	0.0148763	ACTN2	88	ENST00000492634	ACTN2-204	processed_transcript	CMD1AA;CMH23;ACTN2	0.739391	0.329641	0.745169	0.342604	0.40425	0.195503	0.116697	0.0564369	0.0045294
ENSG00000279160	-1.15434	0.00196721	0.026034	AC009336.3		ENST00000623777	AC009336.3-201	TEC		0.568211	0.256091	0.576206	0.217228	0.363823	0.157321	0.105027	0.0454147	0.0122885
ENSG00000163517	-1.15004	9.49745e-08	1.14386e-05	HDAC11	79885	ENST00000458642	HDAC11-216	processed_transcript	HD11;HDAC11	7.14686	3.20427	6.90864	2.38407	1.38493	1.70408	0.399794	0.491924	2.92849e-06
ENSG00000167011	-1.13066	0.000166092	0.0044212	NAT16	375607	ENST00000300303	NAT16-201	protein_coding	C7orf52;NAT16	0.596598	0.261038	0.533127	0.261037	0.269126	0.115819	0.0776899	0.033434	0.000652969
ENSG00000197261	-1.11847	2.43426e-05	0.00108095	C6orf141		ENST00000424426	C6orf141-204	processed_transcript	C6orf141	2.17278	0.994595	2.16069	0.915441	0.915107	0.428192	0.264169	0.123608	0.000547596
ENSG00000010319	-1.11056	0.000161692	0.00435891	SEMA3G	56920	ENST00000231721	SEMA3G-201	protein_coding	sem2;SEMA3G	0.919951	0.41197	0.876034	0.345022	0.401335	0.20466	0.115855	0.0590801	0.000758205
ENSG00000123560	-1.10518	0.00381988	0.0404482	PLP1	5354	ENST00000464776	PLP1-207	processed_transcript	GPM6C;HLD1;MMPL;PLP;PLP/DM20;PMD;SPG2;PLP1	62.4156	29.0092	86.3979	35.1775	37.9047	12.1417	10.9421	3.505	0.00816386
ENSG00000282870	-1.09323	0.00425867	0.0434225	FRG1DP	102723316	ENST00000635586	FRG1DP-201	unprocessed_pseudogene	FRG1DP	0.653847	0.310394	0.550466	0.254511	0.422654	0.212487	0.12201	0.0613396	0.0197096
ENSG00000272977	-1.08873	1.10044e-05	0.000592364	AL008721.2		ENST00000609475	AL008721.2-201	sense_intronic		0.99236	0.47158	1.04967	0.504429	0.36596	0.181667	0.105644	0.0524427	0.000218655
ENSG00000273373	-1.07719	0.00295901	0.0344245	AL355488.2		ENST00000609909	AL355488.2-201	antisense		1.16605	0.557773	0.904974	0.539707	0.819543	0.257404	0.236582	0.0743062	0.0225623
ENSG00000182459	-1.07295	0.00298283	0.0346533	TEX19	400629	ENST00000333437	TEX19-201	protein_coding	TEX19	1.14063	0.535891	1.17317	0.555456	0.529184	0.386037	0.152762	0.111439	0.00414992
ENSG00000269926	-1.07146	0.00277052	0.0331096	AL683820.1		ENST00000491934	AL683820.1-201	antisense		166.631	79.2844	177.776	34.8149	44.7823	71.0526	12.9275	20.5111	0.00158136
ENSG00000125820	-1.06601	3.12309e-10	1.00545e-07	NKX2-2	4821	ENST00000377142	NKX2-2-201	protein_coding	NKX2.2;NKX2B;NKX2-2	7.96249	3.80182	8.58432	3.61879	2.03288	1.08222	0.586841	0.312409	2.67838e-06
ENSG00000124251	-1.05469	0.00108128	0.0170149	TP53TG5	27296	ENST00000494455	TP53TG5-204	processed_transcript	C20orf10;CLG01;TP53TG5	3.90701	1.87187	2.14062	1.94647	2.93412	0.485105	0.847008	0.140038	0.0269453
ENSG00000157833	-1.05328	0.00190986	0.0255579	GAREM2	150946	ENST00000496070	GAREM2-203	processed_transcript	FAM59B;GAREML;GAREM2	2.07686	0.985866	2.07685	1.28279	0.741234	0.62871	0.213976	0.181493	0.000791559
ENSG00000197496	-1.04658	0.00434857	0.0441266	SLC2A10	81031	ENST00000611837	SLC2A10-203	processed_transcript	ATS;GLUT10;SLC2A10	1.32033	0.629535	1.40897	0.346498	0.522064	0.557559	0.150707	0.160954	0.00483761
ENSG00000227456	-1.04581	7.90487e-05	0.00253516	LINC00310	114036	ENST00000630751	LINC00310-208	lincRNA	C21orf82;NCRNA00310;LINC00310	0.667978	0.32757	0.642184	0.315662	0.230481	0.138498	0.0665341	0.0399811	0.000235329
ENSG00000168209	-1.04246	0.00359653	0.0389202	DDIT4	54541	ENST00000307365	DDIT4-201	protein_coding	Dig2;REDD-1;REDD1;DDIT4	283.059	137.42	316.168	61.6895	71.2164	123.569	20.5584	35.6712	0.00185029
ENSG00000181418	-1.03169	2.99639e-06	0.00021529	DDN	23109	ENST00000421952	DDN-201	protein_coding	DDN	2.46595	1.18975	2.33861	1.22895	0.946705	0.355259	0.27329	0.102555	0.000243136
ENSG00000116990	-1.01201	8.00947e-06	0.00045147	MYCL	4610	ENST00000397332	MYCL-203	protein_coding	L-Myc;LMYC;MYCL1;bHLHe38;MYCL	1.33928	0.671146	1.34603	0.584269	0.376689	0.322325	0.108741	0.0930473	0.000117912
ENSG00000258197	-1.0067	1.18295e-07	1.38488e-05	NKX2-2-AS1	100874189	ENST00000549659	NKX2-2-AS1-201	antisense	NKX2-2AS;NKX2-2-AS1	3.2037	1.59389	3.58798	1.53065	0.962663	0.422291	0.277897	0.121905	2.52623e-05
ENSG00000025708	-1.00297	0.00220221	0.0281428	TYMP	1890	ENST00000395681	TYMP-204	protein_coding	ECGF;ECGF1;MEDPS1;MNGIE;MTDPS1;PDECGF;TP;hPD-ECGF;TYMP	17.6182	8.78509	14.7704	11.0616	5.18116	5.24626	1.49567	1.51446	0.000418444
ENSG00000153531	1.00591	0.00236709	0.0297503	ADPRHL1	113622	ENST00000612156	ADPRHL1-204	protein_coding	ARH2;ADPRHL1	0.859775	1.71242	0.915269	2.07947	0.416083	0.894036	0.120113	0.258086	0.00666805
ENSG00000261504	1.00754	0.00118176	0.0181424	LINC01686	284648	ENST00000566297	LINC01686-201	lincRNA	LINC01686	1.30216	2.64782	1.36234	2.39154	0.496326	1.57546	0.143277	0.454795	0.00992448
ENSG00000144893	1.01681	0.000164823	0.00440079	MED12L	116931	ENST00000469768	MED12L-205	processed_transcript	NOPAR;TNRC11L;TRALP;TRALPUSH;MED12L	0.417599	0.825767	0.411937	0.85864	0.245382	0.27682	0.0708358	0.0799111	0.000929482
ENSG00000170006	1.01761	0.00187726	0.0252427	TMEM154	201799	ENST00000304385	TMEM154-201	protein_coding	TMEM154	0.926226	1.90092	0.854152	2.4358	0.298976	1.08513	0.0863069	0.313249	0.00659809
ENSG00000234465	1.02803	1.29438e-06	0.000104682	PINLYP	390940	ENST00000244321	PINLYP-201	retained_intron	PINLYP	1.00364	2.03621	0.909806	2.08376	0.256933	0.759542	0.0741701	0.219261	0.000195647
ENSG00000235636	1.03122	1.83462e-05	0.000877967	NUS1P1	729148	ENST00000446295	NUS1P1-201	processed_pseudogene	NUS1P1	0.847132	1.75684	0.845431	1.81628	0.187372	0.798508	0.0540896	0.230509	0.000885668
ENSG00000155893	1.03263	9.38657e-23	1.96426e-19	PXYLP1	92370	ENST00000505502	PXYLP1-206	processed_transcript	ACPL2;HEL124;XYLP;PXYLP1	42.148	86.236	40.1929	82.9914	5.89123	17.0509	1.70065	4.92217	2.27751e-08
ENSG00000177234	1.03292	0.000432753	0.0087391	LINC01561	404216	ENST00000369071	LINC01561-201	lincRNA	C10orf85;LINC01561	0.689714	1.42409	0.625999	1.49367	0.200178	0.82732	0.0577864	0.238827	0.00676958
ENSG00000151967	1.03325	0.000922071	0.0151933	SCHIP1	29970	ENST00000483730	SCHIP1-207	processed_transcript	SCHIP-1;SCHIP1	0.513215	1.05628	0.468593	0.974982	0.195019	0.666605	0.0562972	0.192432	0.0128292
ENSG00000166033	1.03427	3.11784e-05	0.00127123	HTRA1	5654	ENST00000368984	HTRA1-201	protein_coding	ARMD7;CADASIL2;CARASIL;HtrA;L56;ORF480;PRSS11;HTRA1	18.5197	37.9819	22.2991	36.3847	9.44851	3.47855	2.72755	1.00417	9.89609e-07
ENSG00000257042	1.03806	0.00176851	0.0241884	AC008011.2		ENST00000538113	AC008011.2-201	antisense		1.46927	3.00265	1.38691	3.85376	0.725545	1.58005	0.209447	0.456121	0.00580222
ENSG00000111863	1.03846	0.00310028	0.0355655	ADTRP	84830	ENST00000514824	ADTRP-210	processed_transcript	AIG1L;C6orf105;dJ413H6.1;ADTRP	0.463284	0.949144	0.416733	0.859719	0.225871	0.553146	0.0652032	0.159679	0.0100418
ENSG00000148053	1.03984	0.00160607	0.0224997	NTRK2	4915	ENST00000376214	NTRK2-207	protein_coding	GP145-TrkB;TRKB;trk-B;NTRK2	0.4497	0.920772	0.323017	0.994044	0.348207	0.352275	0.100519	0.101693	0.00330494
ENSG00000227082	1.04226	0.000154875	0.00420221	AC244021.1		ENST00000417218	AC244021.1-201	lincRNA		0.41573	0.898043	0.517256	0.896671	0.299639	0.179126	0.0864985	0.0517092	8.85706e-05
ENSG00000242147	1.04568	0.000378166	0.00802393	AL365356.5		ENST00000478294	AL365356.5-201	lincRNA		3.59755	7.42478	3.17633	9.05343	1.26103	3.87666	0.364028	1.1191	0.00365311
ENSG00000250041	1.04811	0.0050164	0.0487403	AC069360.1		ENST00000503469	AC069360.1-201	lincRNA		0.222462	0.463911	0.214971	0.388427	0.115381	0.320549	0.0333077	0.0925345	0.0224588
ENSG00000238271	1.05292	1.60844e-05	0.000799019	IFNWP19	3474	ENST00000438727	IFNWP19-201	unprocessed_pseudogene	IFNWP19	0.98075	2.01401	0.921025	2.07534	0.382456	0.792525	0.110406	0.228782	0.000511598
ENSG00000226031	1.05605	0.000146317	0.00404876	FGF13-AS1	100129662	ENST00000446383	FGF13-AS1-202	antisense	FGF13-AS1	0.399365	0.853013	0.375791	0.836432	0.196887	0.340892	0.0568363	0.0984071	0.000615122
ENSG00000071991	1.06244	9.4955e-09	1.70929e-06	CDH19	28513	ENST00000262150	CDH19-201	protein_coding	CDH7;CDH7L2;CDH19	9.94709	20.8612	9.29876	18.8822	3.92322	4.42359	1.13254	1.27698	1.96086e-06
ENSG00000134242	1.06356	3.24603e-06	0.000226424	PTPN22	26191	ENST00000534519	PTPN22-210	processed_transcript	LYP;LYP1;LYP2;PEP;PTPN22.5;PTPN22.6;PTPN8;PTPN22	1.58638	3.32902	1.66753	2.41497	0.405076	1.59357	0.116935	0.460023	0.00133961
ENSG00000124466	1.06438	2.97495e-16	3.5574e-13	LYPD3	27076	ENST00000244333	LYPD3-201	protein_coding	C4.4A;LYPD3	5.9577	12.3806	6.15391	13.1016	1.5451	1.62177	0.446032	0.468164	1.36424e-09
ENSG00000258976	1.06859	0.00168661	0.0233159	AC013451.2		ENST00000556652	AC013451.2-201	lincRNA		0.272444	0.572079	0.281103	0.669542	0.0984356	0.350875	0.0284159	0.101289	0.00934962
ENSG00000200087	1.07152	0.002937	0.0343033	SNORA73B	26768	ENST00000363217	SNORA73B-201	snoRNA	105A;E1c;RNU105A;RNU17B;U17B;SNORA73B	0.719978	1.5241	0.705348	0.80258	0.209611	1.28239	0.0605094	0.370194	0.0433648
ENSG00000204876	1.07612	0.0033686	0.0374709	AC021218.1		ENST00000377722	AC021218.1-201	lincRNA		1.37635	2.94437	1.14768	1.54737	0.702536	2.28314	0.202805	0.659085	0.0330828
ENSG00000178445	1.07882	0.000251071	0.00600455	GLDC	2731	ENST00000640505	GLDC-220	processed_transcript	GCE;GCSP;HYGN1;GLDC	0.539326	1.1425	0.527978	0.854429	0.264461	0.584252	0.0763434	0.168659	0.00360263
ENSG00000278774	1.08177	0.00115764	0.0178453	U2		ENST00000613956	U2.20-201	snRNA	NA;NA	0.652302	1.38819	0.634647	0.991308	0.231004	0.981951	0.0666852	0.283465	0.0191965
ENSG00000251191	1.08197	0.00181761	0.0246926	LINC00589	619351	ENST00000518623	LINC00589-202	lincRNA	C8orf75;LINC00589	0.261593	0.590996	0.205895	0.609704	0.223237	0.236681	0.0644431	0.068324	0.00198917
ENSG00000146674	1.08311	0.000355041	0.00769294	IGFBP3	3486	ENST00000465642	IGFBP3-209	processed_transcript	BP-53;IBP3;IGFBP3	26.1376	55.3595	17.1681	52.1317	14.7593	29.0115	4.26064	8.3749	0.00510545
ENSG00000166147	1.08801	2.19749e-30	7.35762e-27	FBN1	2200	ENST00000561429	FBN1-208	processed_transcript	ACMICD;ECTOL1;FBN;GPHYSD2;MASS;MFLS;MFS1;OCTD;SGS;SSKS;WMS;WMS2;FBN1	58.7015	124.843	60.5078	136.667	5.11234	22.7357	1.47581	6.56323	1.64142e-09
ENSG00000248079	1.09488	0.00455712	0.0456284	DPH6-AS1	100507466	ENST00000501169	DPH6-AS1-201	lincRNA	ATPBD4-AS1;DPH6-AS1	0.466371	1.01707	0.51975	0.9457	0.331521	0.57063	0.0957018	0.164727	0.00848477
ENSG00000113721	1.09822	0.00202822	0.026631	PDGFRB	5159	ENST00000520851	PDGFRB-208	processed_transcript	CD140B;IBGC4;IMF1;JTK12;KOGS;PDGFR;PDGFR-1;PDGFR1;PENTT;PDGFRB	2.26647	4.85139	2.08527	3.14289	0.65498	3.86146	0.189076	1.11471	0.0322303
ENSG00000122641	1.10232	0.000364333	0.00781961	INHBA	3624	ENST00000416150	INHBA-202	processed_transcript	EDF;FRP;INHBA	25.2875	54.3219	23.6088	68.7078	5.14071	31.2504	1.48399	9.0212	0.0043745
ENSG00000198796	1.10403	0.00364813	0.0392236	ALPK2	115701	ENST00000587842	ALPK2-203	processed_transcript	HAK;ALPK2	0.35127	0.755042	0.314619	0.672983	0.218753	0.500139	0.0631485	0.144378	0.0177667
ENSG00000182752	1.10492	0.00059142	0.0108802	PAPPA	5069	ENST00000460463	PAPPA-202	processed_transcript	ASBABP2;DIPLA1;IGFBP-4ase;PAPA;PAPP-A;PAPPA1;PAPPA	10.9716	23.6103	10.5103	25.3802	3.7769	14.1884	1.0903	4.09583	0.00687675
ENSG00000150630	1.11315	0.000703639	0.0125049	VEGFC	7424	ENST00000507638	VEGFC-201	processed_transcript	Flt4-L;LMPH1D;VRP;VEGFC	5.02017	10.8739	5.43227	11.1514	0.914655	7.04659	0.264038	2.03417	0.00923343
ENSG00000167693	1.11322	0.00304552	0.0352107	NXN	64359	ENST00000574018	NXN-207	processed_transcript	NRX;TRG-4;NXN	3.34441	7.24206	3.12665	5.02925	2.00791	5.07267	0.579633	1.46435	0.0215145
ENSG00000132561	1.11705	1.80088e-05	0.000868832	MATN2	4147	ENST00000518238	MATN2-204	processed_transcript	MATN2	6.39694	13.9225	6.70841	16.4713	2.7409	5.61757	0.791231	1.62165	0.00039765
ENSG00000185585	1.12113	0.00211403	0.0273472	OLFML2A	169611	ENST00000331715	OLFML2A-202	protein_coding	PRO34319;OLFML2A	32.2312	70.1117	30.2919	48.7777	4.43708	58.7268	1.28087	16.953	0.0364135
ENSG00000132692	1.1282	0.00488432	0.0478177	BCAN	63827	ENST00000441358	BCAN-204	protein_coding	BEHAB;CSPG7;BCAN	2.42389	5.2813	3.24212	4.3276	1.36598	3.48366	0.394325	1.00564	0.0147811
ENSG00000047365	1.13213	1.14882e-05	0.00060862	ARAP2	116984	ENST00000503225	ARAP2-202	processed_transcript	CENTD1;PARX;ARAP2	1.1592	2.53201	1.20989	2.38373	0.400848	1.17189	0.115715	0.338294	0.000891072
ENSG00000155465	1.13774	0.000754413	0.0130448	SLC7A7	9056	ENST00000554061	SLC7A7-209	processed_transcript	LAT3;LPI;MOP-2;Y+LAT1;y+LAT-1;SLC7A7	0.277291	0.60842	0.280457	0.52254	0.173051	0.329953	0.0499555	0.0952492	0.00549148
ENSG00000134107	1.14785	0.000965883	0.0156674	BHLHE40	8553	ENST00000256495	BHLHE40-201	protein_coding	BHLHB2;Clast5;DEC1;HLHB2;SHARP-2;SHARP2;STRA13;Stra14;BHLHE40	82.8093	183.474	107.184	234.922	40.2349	96.1798	11.6148	27.7647	0.00293303
ENSG00000108375	1.15353	2.31597e-08	3.55703e-06	RNF43	54894	ENST00000580014	RNF43-204	processed_transcript	RNF124;SSPCS;URCC;RNF43	1.98344	4.49362	1.64154	4.78456	0.911206	1.05751	0.263043	0.305278	2.86469e-06
ENSG00000057657	1.15485	0.000699323	0.0124679	PRDM1	639	ENST00000369091	PRDM1-202	protein_coding	BLIMP1;PRDI-BF1;PRDM1	2.82402	6.28802	2.81608	6.73086	0.645846	4.1006	0.18644	1.18374	0.00848497
ENSG00000154175	1.15618	4.17858e-05	0.00161371	ABI3BP	25890	ENST00000469764	ABI3BP-204	processed_transcript	NESHBP;TARSH;ABI3BP	4.34946	9.75829	4.2078	10.4361	2.57904	2.26766	0.744503	0.654618	1.75984e-05
ENSG00000196110	1.16528	1.85658e-05	0.000882982	ZNF699	374879	ENST00000588336	ZNF699-202	processed_transcript	hang;ZNF699	3.67879	8.24512	3.78815	5.74174	1.20195	4.97211	0.346974	1.43532	0.00531969
ENSG00000235831	1.16683	0.00210875	0.0273451	BHLHE40-AS1	100507582	ENST00000620618	BHLHE40-AS1-204	antisense	BHLHE40-AS1	2.48513	5.56744	2.84874	6.75517	1.29628	3.1474	0.374204	0.908577	0.00479336
ENSG00000167772	1.16964	7.88165e-05	0.00253257	ANGPTL4	51129	ENST00000601886	ANGPTL4-211	protein_coding	ARP4;FIAF;HARP;HFARP;NL2;PGAR;TGQTL;UNQ171;pp1158;ANGPTL4	5.30779	11.9067	6.44597	9.21053	2.41298	6.28638	0.696567	1.81472	0.00260327
ENSG00000108691	1.1733	0.000120194	0.00354256	CCL2	6347	ENST00000624362	CCL2-204	TEC	GDCF-2;HC11;HSMCR30;MCAF;MCP-1;MCP1;SCYA2;SMC-CF;CCL2	233.018	525.563	206.159	491.309	96.0583	312.378	27.7296	90.1757	0.00521449
ENSG00000138696	1.18911	0.00308182	0.0354589	BMPR1B	658	ENST00000515059	BMPR1B-208	protein_coding	ALK-6;ALK6;AMDD;BDA1D;BDA2;CDw293;BMPR1B	0.803644	1.839	0.740973	2.25061	0.369352	1.20647	0.106623	0.348277	0.00947197
ENSG00000169933	1.18998	6.82808e-10	1.93744e-07	FRMPD4	9758	ENST00000380682	FRMPD4-201	protein_coding	MRX104;PDZD10;PDZK10;FRMPD4	5.24172	12.0381	4.83411	10.4419	1.47638	4.49219	0.426194	1.29678	5.54412e-05
ENSG00000256040	1.20272	0.000730914	0.0128128	PAPPA-AS1	493913	ENST00000445861	PAPPA-AS1-201	antisense	DIPAS;NCRNA00156;PAPPA-AS;PAPPAAS;PAPPAS;TAF2C2;TAF4B;TAFII105;PAPPA-AS1	2.14768	4.96826	2.38747	5.19455	0.764971	3.21753	0.220828	0.928821	0.00732836
ENSG00000103742	1.20799	0.000507782	0.0097486	IGDCC4	57722	ENST00000558048	IGDCC4-202	processed_transcript	DDM36;NOPE;IGDCC4	0.319117	0.748786	0.348963	0.734506	0.167385	0.450733	0.04832	0.130116	0.00527858
ENSG00000258082	1.20922	5.84626e-05	0.002039	AL391832.3		ENST00000549744	AL391832.3-201	lincRNA		0.211473	0.5148	0.203737	0.491581	0.133673	0.171629	0.0385882	0.0495449	7.95584e-05
ENSG00000227811	1.21626	0.00344428	0.037894	FAM212B-AS1	100506343	ENST00000430373	FAM212B-AS1-201	antisense	FAM212B-AS1	2.82959	6.58623	2.90124	2.45248	0.963352	6.57404	0.278096	1.89776	0.0629578
ENSG00000278771	1.22947	0.00197005	0.026051	RN7SL3	378707	ENST00000610674	RN7SL3-201	misc_RNA	7L30.2;RN7SL631P;RNSRP3;RN7SL3	1.51741	3.57583	1.33556	1.75658	0.733273	3.17416	0.211678	0.916301	0.0395132
ENSG00000116299	1.22966	6.10879e-05	0.00209135	KIAA1324	57535	ENST00000369938	KIAA1324-202	processed_transcript	EIG121;KIAA1324	3.73817	8.75733	2.3128	6.83965	2.56484	3.86923	0.740407	1.11695	0.00111982
ENSG00000240476	1.24036	0.00323357	0.036423	LINC00973	100506377	ENST00000473756	LINC00973-201	lincRNA	LINC00973	0.856169	2.00906	0.702738	1.99203	0.619153	1.2785	0.178734	0.369071	0.0101681
ENSG00000133687	1.24527	5.9123e-08	7.73265e-06	TMTC1	83857	ENST00000552925	TMTC1-208	processed_transcript	ARG99;OLF;TMTC1A;TMTC1	1.71782	4.06968	1.51336	3.68364	0.805708	1.41903	0.232588	0.409638	5.36304e-05
ENSG00000118523	1.25011	0.0016971	0.0234029	CTGF	1490	ENST00000367976	CTGF-201	protein_coding	CCN2;HCS24;IGFBP8;NOV2;CTGF	211.094	502.093	192.666	685.867	134.659	280.578	38.8728	80.9959	0.00376845
ENSG00000169116	1.25306	1.61519e-08	2.55093e-06	PARM1	25849	ENST00000513238	PARM1-202	protein_coding	Cipar1;DKFZP564O0823;PARM-1;WSC4;PARM1	20.4991	48.8081	19.6127	53.2241	9.3039	12.8675	2.68581	3.71453	3.23968e-06
ENSG00000110031	1.25331	1.01546e-05	0.000550155	LPXN	9404	ENST00000530561	LPXN-205	nonsense_mediated_decay	LDPL;LPXN	4.7128	11.287	3.60309	8.58904	2.05207	6.47276	0.592383	1.86852	0.0028702
ENSG00000265107	1.25447	1.06521e-08	1.83842e-06	GJA5	2702	ENST00000579774	GJA5-202	protein_coding	ATFB11;CX40;GJA5	6.55716	15.6343	6.85972	15.0896	1.51643	6.99347	0.437755	2.01884	0.0002304
ENSG00000110169	1.25717	0.000649314	0.0118028	HPX	3263	ENST00000529037	HPX-206	processed_transcript	HX;HPX	0.268064	0.642042	0.247162	0.546381	0.130458	0.417037	0.03766	0.120388	0.0071549
ENSG00000096696	1.25728	0.0026636	0.0324091	DSP	1832	ENST00000379802	DSP-201	protein_coding	DCWHKTA;DP;DSP	0.383433	0.910994	0.462819	0.543646	0.237977	0.666107	0.068698	0.192289	0.0169476
ENSG00000066629	1.2582	1.15865e-38	4.84922e-35	EML1	2009	ENST00000556758	EML1-216	processed_transcript	BH;ELP79;EMAP;EMAPL;HuEMAP;EML1	27.8688	66.7866	25.9917	61.5836	4.23626	10.232	1.2229	2.95374	3.01533e-11
ENSG00000147003	1.25862	0.00503936	0.048935	TMEM27	57393	ENST00000380342	TMEM27-201	protein_coding	NX-17;NX17;TMEM27	0.664605	1.59345	0.388452	1.16887	0.587431	1.07672	0.169577	0.310822	0.0155213
ENSG00000158270	1.26548	1.50201e-08	2.4178e-06	COLEC12	81035	ENST00000580242	COLEC12-202	processed_transcript	CLP1;NSR2;SCARA4;SRCL;COLEC12	4.66624	11.2392	4.65406	11.3106	1.26712	4.87192	0.365786	1.4064	0.000168115
ENSG00000150637	1.26648	7.54991e-08	9.43231e-06	CD226	10666	ENST00000578928	CD226-203	nonsense_mediated_decay	DNAM-1;DNAM1;PTA1;TLiSA1;CD226	1.19259	2.93283	1.16384	2.37417	0.429477	1.30104	0.123979	0.375579	0.000227103
ENSG00000179954	1.27179	4.63931e-14	3.5303e-11	SSC5D	284297	ENST00000594321	SSC5D-205	protein_coding	S5D-SRCRB;SSC5D	20.8978	50.3999	16.5857	47.3997	7.7474	10.6739	2.23648	3.0813	9.98785e-08
ENSG00000078098	1.2795	0.00276069	0.0331065	FAP	2191	ENST00000493182	FAP-212	processed_transcript	DPPIV;FAPA;FAPalpha;SIMP;FAP	6.25105	15.1845	6.40253	7.47018	1.89025	14.9972	0.545669	4.32933	0.0527577
ENSG00000267510	1.28125	5.01672e-05	0.0018218	AC011451.1		ENST00000591336	AC011451.1-201	antisense		0.510835	1.24576	0.517315	0.918138	0.223202	0.765954	0.0644328	0.221112	0.00422
ENSG00000186594	1.29312	8.41027e-10	2.30814e-07	MIR22HG	84981	ENST00000334146	MIR22HG-201	lincRNA	C17orf91;MIR22HG	5.29282	12.948	5.46629	14.6174	1.36491	4.91848	0.394016	1.41984	3.28806e-05
ENSG00000107165	1.31387	0.00039753	0.00830843	TYRP1	7306	ENST00000381142	TYRP1-202	processed_transcript	CAS2;CATB;GP75;OCA3;TRP;TRP1;TYRP;b-PROTEIN;TYRP1	1.28765	3.18109	1.56016	2.86628	0.809023	1.17521	0.233545	0.339252	0.000140297
ENSG00000137393	1.3176	0.000166115	0.0044212	RNF144B	255488	ENST00000486622	RNF144B-202	processed_transcript	IBRDC2;PIR2;bA528A10.3;p53RFP;RNF144B	0.679296	1.73897	0.622993	1.62486	0.339902	1.04801	0.0981211	0.302535	0.00302479
ENSG00000169851	1.3256	0.0025726	0.0316054	PCDH7	5099	ENST00000507864	PCDH7-202	processed_transcript	BH-Pcdh;BHPCDH;PPP1R120;PCDH7	2.11607	5.2936	2.11886	5.38041	1.54429	3.01485	0.445798	0.870312	0.00367625
ENSG00000270792	1.32764	0.000972471	0.0157296	AL050403.2		ENST00000605292	AL050403.2-201	antisense		0.790897	1.98079	0.880116	2.4993	0.338885	1.24573	0.0978277	0.359611	0.00420279
ENSG00000114757	1.33253	6.8237e-08	8.72027e-06	PEX5L	51555	ENST00000467440	PEX5L-207	processed_transcript	PEX5R;PEX5RP;PXR2;PXR2B;TRIP8b;PEX5L	2.61042	6.65276	2.40665	6.8238	1.26609	2.19076	0.365489	0.632417	1.46048e-05
ENSG00000236841	1.33536	0.00466518	0.0464327	AC007750.1		ENST00000609668	AC007750.1-201	antisense		0.89897	2.2807	0.906641	0.9513	0.403415	2.38057	0.116456	0.687213	0.0600656
ENSG00000198108	1.34107	2.70433e-08	4.06534e-06	CHSY3	337876	ENST00000507545	CHSY3-202	processed_transcript	CHSY2;CSS3;CHSY3	1.34861	3.44136	1.25447	3.22023	0.321923	1.68457	0.092931	0.486293	0.000346569
ENSG00000274415	1.34354	2.24325e-07	2.38575e-05	AC241644.3		ENST00000612401	AC241644.3-201	antisense		1.81982	4.6085	1.86137	4.42174	0.708526	2.10464	0.204534	0.607558	0.000256545
ENSG00000274012	1.34709	0.000472361	0.00932522	RN7SL2	378706	ENST00000490232	RN7SL2-201	misc_RNA	7L1C;7L30.1;7SL1c;RNSRP2;RN7SL2	8.43479	21.4859	9.61024	9.57639	3.40674	19.1188	0.983443	5.51913	0.0295026
ENSG00000165617	1.34909	0.00013684	0.00388938	DACT1	51339	ENST00000555845	DACT1-205	processed_transcript	DAPPER;DAPPER1;DPR1;FRODO;HDPR1;THYEX3;DACT1	23.0517	58.7452	24.4817	72.6149	7.0848	36.0418	2.04521	10.4044	0.00278703
ENSG00000055163	1.34918	0.00374641	0.0399736	CYFIP2	26999	ENST00000518456	CYFIP2-202	processed_transcript	PIR121;CYFIP2	7.28643	18.5634	7.39169	21.4961	2.39298	13.6547	0.690793	3.94179	0.0100187
ENSG00000279965	1.35331	2.81653e-05	0.0011877	AL390755.1		ENST00000623716	AL390755.1-201	TEC		4.11223	10.497	3.50338	12.4883	2.02237	5.53609	0.583809	1.59813	0.00110062
ENSG00000101384	1.36402	0.000627116	0.0114848	JAG1	182	ENST00000423891	JAG1-202	processed_transcript	AGS;AGS1;AHD;AWS;CD339;HJ1;JAGL1;JAG1	34.7111	89.3425	39.4529	97.909	11.762	62.1392	3.39541	17.938	0.00671136
ENSG00000240922	1.37219	0.000268472	0.00629479	LSAMP-AS1	101926903	ENST00000490351	LSAMP-AS1-201	antisense	LSAMP-AS1	0.364559	0.954543	0.332946	0.994103	0.256783	0.544724	0.0741269	0.157248	0.00260995
ENSG00000227220	1.38437	0.00311514	0.0356088	AL133346.1		ENST00000435287	AL133346.1-201	antisense		1.85269	4.82829	1.34925	5.64355	1.54348	2.76209	0.445564	0.797346	0.00360552
ENSG00000180875	1.3932	2.00545e-07	2.20877e-05	GREM2	64388	ENST00000318160	GREM2-201	protein_coding	CKTSF1B2;DAND3;PRDC;STHAG9;GREM2	0.845706	2.23156	0.91205	2.41021	0.273081	1.01548	0.0788317	0.293143	0.000151632
ENSG00000259867	1.40759	0.00289662	0.033982	AC105411.1		ENST00000568776	AC105411.1-201	antisense		0.206069	0.548804	0.144212	0.513317	0.203824	0.420301	0.0588388	0.12133	0.018589
ENSG00000233009	1.40988	0.000880587	0.0146551	NALCN-AS1	100885778	ENST00000457843	NALCN-AS1-201	antisense	NALCN-AS1	0.163263	0.450594	0.174885	0.382675	0.128305	0.301152	0.0370384	0.0869351	0.00600062
ENSG00000138675	1.4111	0.00323523	0.036423	FGF5	2250	ENST00000380628	FGF5-202	processed_transcript	HBGF-5;Smag-82;TCMGLY;FGF5	0.772509	2.05431	0.437918	1.6698	0.645854	1.54931	0.186442	0.447247	0.0147791
ENSG00000172260	1.4114	2.54217e-12	1.41019e-09	NEGR1	257194	ENST00000474357	NEGR1-204	processed_transcript	DMML2433;IGLON4;KILON;Ntra;NEGR1	2.24938	5.98328	2.00032	5.25913	0.621535	2.24623	0.179422	0.648432	1.40711e-05
ENSG00000117525	1.41956	0.000139007	0.0039243	F3	2152	ENST00000478217	F3-203	processed_transcript	CD142;TF;TFA;F3	4.46021	11.929	3.41459	15.652	2.28997	7.0687	0.661058	2.04056	0.0021134
ENSG00000134775	1.42279	0.000140457	0.00394527	FHOD3	80206	ENST00000257209	FHOD3-201	protein_coding	FHOS2;Formactin2;FHOD3	8.78547	23.564	7.48862	29.6648	6.35187	9.98919	1.83363	2.88363	0.000272963
ENSG00000281383	1.43955	0.00314318	0.0356988	FP671120.4		ENST00000629969	FP671120.4-201	lincRNA		110.247	299.058	136.952	76.8598	42.3682	340.259	12.2307	98.2242	0.0695934
ENSG00000145040	1.44011	0.000233391	0.00569561	UCN2	90226	ENST00000273610	UCN2-201	protein_coding	SRP;UCN-II;UCNI;UR;URP;UCN2	11.8181	32.0547	11.937	42.952	6.87167	18.1455	1.98368	5.23815	0.00154271
ENSG00000173406	1.4416	0.00282817	0.0335552	DAB1	1600	ENST00000485760	DAB1-210	processed_transcript	DAB1	0.362588	1.01907	0.385759	0.907882	0.317751	0.751565	0.0917268	0.216958	0.0107484
ENSG00000162849	1.44451	0.00284426	0.0336115	KIF26B	55083	ENST00000479506	KIF26B-203	processed_transcript	KIF26B	4.78623	13.0222	1.44005	12.0931	5.15689	7.46402	1.48867	2.15468	0.00470495
ENSG00000280800	1.45247	0.00311068	0.0356088	FP671120.3		ENST00000631211	FP671120.3-201	lincRNA		131.407	359.66	161.351	95.5371	50.4452	410.955	14.5623	118.632	0.0692974
ENSG00000168685	1.4545	2.24188e-07	2.38575e-05	IL7R	3575	ENST00000511031	IL7R-207	processed_transcript	CD127;CDW127;IL-7R-alpha;IL7RA;ILRA;IL7R	6.77122	18.5325	5.66709	12.4076	2.85022	11.0047	0.822787	3.17679	0.00165407
ENSG00000154721	1.45544	0.00352713	0.0383731	JAM2	58494	ENST00000477351	JAM2-205	processed_transcript	C21orf43;CD322;JAM-B;JAMB;PRO245;VE-JAM;VEJAM;JAM2	0.295501	0.825749	0.275378	0.652775	0.283142	0.623352	0.0817361	0.179946	0.0135896
ENSG00000281181	1.45678	0.00303354	0.0351174	FP236383.3		ENST00000627981	FP236383.3-201	lincRNA		134.6	369.499	165.266	96.3597	51.6085	422.571	14.8981	121.986	0.0690638
ENSG00000270372	1.45988	0.000485647	0.00953196	AL162413.1		ENST00000603198	AL162413.1-201	lincRNA		0.406631	1.10171	0.461868	1.03801	0.320347	0.4439	0.0924762	0.128143	0.000227929
ENSG00000171840	1.46258	0.000375463	0.00799325	NINJ2	4815	ENST00000537416	NINJ2-204	processed_transcript	NINJ2	0.312781	0.854112	0.294049	0.848063	0.228386	0.494054	0.0659292	0.142621	0.0023076
ENSG00000280614	1.46384	0.00284124	0.0336115	FP236383.2		ENST00000625598	FP236383.2-201	lincRNA		151.837	418.86	184.575	110.836	57.8806	478.556	16.7087	138.147	0.0680631
ENSG00000157368	1.46635	0.00115061	0.0177979	IL34	146433	ENST00000569641	IL34-205	processed_transcript	C16orf77;IL-34;IL34	0.561848	1.58765	0.561676	1.21811	0.411076	1.24772	0.118667	0.360186	0.012934
ENSG00000226859	1.47023	0.00463081	0.0462005	LINC02051	107986165	ENST00000456535	LINC02051-201	lincRNA	LINC02051	0.132495	0.395017	0.103261	0.225289	0.129758	0.387331	0.0374579	0.111813	0.0365532
ENSG00000134198	1.47545	6.80266e-06	0.000399275	TSPAN2	10100	ENST00000491992	TSPAN2-204	processed_transcript	NET3;TSN2;TSPAN-2;TSPAN2	0.355134	1.0076	0.391691	0.9513	0.152323	0.560068	0.043972	0.161678	0.000780526
ENSG00000124479	1.47565	2.40674e-13	1.54966e-10	NDP	4693	ENST00000470584	NDP-202	processed_transcript	EVR2;FEVR;ND;NDP	1.46317	4.0322	1.25342	3.7044	0.477021	1.3419	0.137704	0.387372	2.73773e-06
ENSG00000182326	1.48143	1.32624e-12	7.65609e-10	C1S	716	ENST00000541647	C1S-218	processed_transcript	EDSPD2;C1S	4.78211	13.3339	4.22862	9.82763	1.22589	5.97014	0.353885	1.72343	7.3868e-05
ENSG00000181804	1.48299	7.20169e-05	0.00239689	SLC9A9	285195	ENST00000483124	SLC9A9-204	processed_transcript	AUTS16;NHE9;SLC9A9	0.193978	0.557792	0.174051	0.500216	0.164537	0.32763	0.0474977	0.0945785	0.00235071
ENSG00000278233	1.48494	0.00521201	0.0499415	RNA5-8S5	109864274	ENST00000612463	RNA5-8S5-207	rRNA	RN5-8S1;RNA5-8S5;RN5-8S1;RNA5-8S5;RN5-8S1;RNA5-8S5;RN5-8S1;RNA5-8S5;RN5-8S1;RNA5-8S5;RN5-8S1;RNA5-8S5;RN5-8S1;RNA5-8S5	2.78734	7.80322	1.53328	3.23535	2.43492	7.9592	0.7029	2.29762	0.0486312
ENSG00000135324	1.48616	7.89909e-06	0.000449792	MRAP2	112609	ENST00000257776	MRAP2-201	protein_coding	C6orf117;bA51G5.2;MRAP2	1.10754	3.12824	1.18441	3.07512	0.755293	1.3183	0.218034	0.380559	0.000136917
ENSG00000129646	1.49118	5.64233e-05	0.00199279	QRICH2	84074	ENST00000636395	QRICH2-205	protein_coding	QRICH2	0.245298	0.696029	0.214088	0.522142	0.135261	0.44727	0.0390465	0.129116	0.00295621
ENSG00000236276	1.50505	2.06847e-07	2.24859e-05	NDP-AS1	100873919	ENST00000435093	NDP-AS1-201	antisense	NDP-AS1	0.297862	0.844972	0.254764	0.793147	0.133844	0.38508	0.0386374	0.111163	0.000123686
ENSG00000196358	1.53281	8.74947e-05	0.00275329	NTNG2	84628	ENST00000490694	NTNG2-204	processed_transcript	LHLL9381;Lmnt2;NTNG1;bA479K20.1;NTNG2	0.30481	0.89145	0.279659	0.902107	0.234729	0.497977	0.0677605	0.143754	0.00127652
ENSG00000153993	1.54189	2.24886e-09	5.2289e-07	SEMA3D	223117	ENST00000484038	SEMA3D-204	processed_transcript	Sema-Z2;coll-2;SEMA3D	0.879109	2.60866	0.877084	1.96633	0.374256	1.18972	0.108038	0.343443	8.48097e-05
ENSG00000241749	1.55292	3.26985e-05	0.00132224	RPSAP52	204010	ENST00000489520	RPSAP52-201	processed_transcript	RPSA_17_1251;RPSAP52	3.17492	9.31321	1.85886	6.272	2.2449	6.31299	0.648048	1.8224	0.00439744
ENSG00000153404	1.55728	0.000751448	0.0130363	PLEKHG4B	153478	ENST00000637938	PLEKHG4B-204	protein_coding	PLEKHG4B	0.273326	0.818825	0.304488	0.650726	0.228747	0.579669	0.0660336	0.167336	0.00611774
ENSG00000136235	1.56713	0.000137736	0.00390159	GPNMB	10457	ENST00000465673	GPNMB-206	processed_transcript	HGFIN;NMB;GPNMB	2.07323	6.20032	1.48277	2.97125	1.33498	5.20302	0.385376	1.50198	0.0142543
ENSG00000163347	1.57634	1.87371e-06	0.000142581	CLDN1	9076	ENST00000295522	CLDN1-201	protein_coding	CLD1;ILVASC;SEMP1;CLDN1	0.283952	0.854097	0.212891	0.909535	0.274288	0.283788	0.0791801	0.0819227	5.21517e-05
ENSG00000273709	1.57876	7.67144e-05	0.00249927	U2		ENST00000616535	U2.2-201	snRNA	NA;NA	0.321128	0.978061	0.407857	0.584436	0.160653	0.784533	0.0463766	0.226475	0.00949033
ENSG00000262074	1.61869	0.00312816	0.0356734	SNORD3B-2	780852	ENST00000571722	SNORD3B-2-202	snoRNA	U3-2B;U3b2;SNORD3B-2	0.288271	0.902448	0.273815	0.331545	0.188524	0.990059	0.0544223	0.285805	0.0463665
ENSG00000275215	1.61972	0.00181865	0.0246926	RNA5-8S5	109864274	ENST00000613359	RNA5-8S5-202	rRNA	RN5-8S1;RNA5-8S5;RN5-8S1;RNA5-8S5;RN5-8S1;RNA5-8S5;RN5-8S1;RNA5-8S5;RN5-8S1;RNA5-8S5;RN5-8S1;RNA5-8S5;RN5-8S1;RNA5-8S5	7.73947	23.7887	3.70772	9.43412	6.56755	24.5595	1.89589	7.08972	0.0396703
ENSG00000136383	1.62124	2.7401e-09	6.11626e-07	ALPK3	57538	ENST00000258888	ALPK3-201	protein_coding	MAK;MIDORI;ALPK3	0.304843	0.933023	0.306483	0.789905	0.143828	0.361813	0.0415195	0.104446	1.28206e-05
ENSG00000276700	1.62692	0.00310455	0.0355738	RNA5-8S5	109864274	ENST00000616292	RNA5-8S5-204	rRNA	RN5-8S1;RNA5-8S5;RN5-8S1;RNA5-8S5;RN5-8S1;RNA5-8S5;RN5-8S1;RNA5-8S5;RN5-8S1;RNA5-8S5;RN5-8S1;RNA5-8S5;RN5-8S1;RNA5-8S5	2.62068	8.10046	1.23418	2.68354	2.28987	8.9422	0.661027	2.58139	0.0517915
ENSG00000233817	1.63092	0.000194963	0.00500289	AL162727.1		ENST00000437712	AL162727.1-201	lincRNA		0.567277	1.77443	0.499046	1.71489	0.38001	1.31531	0.109699	0.379697	0.00581253
ENSG00000073756	1.63764	0.000133351	0.0038096	PTGS2	5743	ENST00000490885	PTGS2-203	processed_transcript	COX-2;COX2;GRIPGHS;PGG/HS;PGHS-2;PHS-2;hCox-2;PTGS2	1.45357	4.53526	1.30952	4.10618	0.700662	3.49218	0.202264	1.00811	0.00663783
ENSG00000175746	1.64921	2.29851e-05	0.00103998	C15orf54		ENST00000625107	C15orf54-202	lincRNA	C15orf54	0.863521	2.71719	0.673337	2.50282	0.538588	1.76611	0.155477	0.509831	0.0021351
ENSG00000174482	1.65002	1.76074e-09	4.33479e-07	LINGO2	158038	ENST00000493941	LINGO2-203	processed_transcript	LERN3;LRRN6C;LINGO2	0.344676	1.06612	0.322155	1.03724	0.197848	0.375274	0.0571139	0.108332	6.28819e-06
ENSG00000273730	1.65702	0.00242151	0.0301945	RNA5-8S4	106632260	ENST00000619779	RNA5-8S4-201	rRNA	RNA5-8S4	4.49222	14.1722	2.39671	4.96572	3.87396	15.4299	1.11831	4.45424	0.0466725
ENSG00000274917	1.66831	0.00368156	0.0394073	RNA5-8S5	109864274	ENST00000611446	RNA5-8S5-201	rRNA	RN5-8S1;RNA5-8S5;RN5-8S1;RNA5-8S5;RN5-8S1;RNA5-8S5;RN5-8S1;RNA5-8S5;RN5-8S1;RNA5-8S5;RN5-8S1;RNA5-8S5;RN5-8S1;RNA5-8S5	2.43714	7.75373	1.08108	2.97139	2.30183	8.31822	0.664482	2.40126	0.0442475
ENSG00000254842	1.67014	0.00213061	0.0275221	AP003486.1		ENST00000533812	AP003486.1-201	lincRNA		0.363276	1.1607	0.331186	0.852537	0.223883	1.02454	0.0646296	0.295759	0.0151557
ENSG00000233922	1.67102	0.000627718	0.0114848	LINC01694	105372840	ENST00000441095	LINC01694-202	lincRNA	LINC01694	0.722726	2.33212	0.740148	2.05902	0.503489	1.78438	0.145345	0.515105	0.00648872
ENSG00000196878	1.68522	2.67482e-05	0.0011631	LAMB3	3914	ENST00000356082	LAMB3-201	protein_coding	AI1A;BM600-125KDA;LAM5;LAMNB1;LAMB3	16.1552	52.0013	17.2411	25.19	5.51104	48.8957	1.5909	14.115	0.0193423
ENSG00000166922	1.6963	0.00477872	0.0471424	SCG5	6447	ENST00000470349	SCG5-203	processed_transcript	7B2;P7B2;SGNE1;SgV;SCG5	2.68269	8.69641	0.700931	11.1026	3.05766	5.85542	0.88267	1.69031	0.00460785
ENSG00000095752	1.69964	5.31901e-05	0.00189459	IL11	3589	ENST00000264563	IL11-201	protein_coding	AGIF;IL-11;IL11	39.046	126.828	32.8454	177.769	18.6869	81.5276	5.39445	23.535	0.00146063
ENSG00000275757	1.7219	0.00183868	0.0248236	RNA5-8S5	109864274	ENST00000618998	RNA5-8S5-203	rRNA	RN5-8S1;RNA5-8S5;RN5-8S1;RNA5-8S5;RN5-8S1;RNA5-8S5;RN5-8S1;RNA5-8S5;RN5-8S1;RNA5-8S5;RN5-8S1;RNA5-8S5;RN5-8S1;RNA5-8S5	4.6986	15.5076	2.25789	4.70715	3.99665	17.3039	1.15373	4.99521	0.0466153
ENSG00000100867	1.72479	0.000374954	0.00799325	DHRS2	10202	ENST00000553896	DHRS2-205	processed_transcript	HEP27;SDR25C1;DHRS2	0.449141	1.49319	0.367741	0.851847	0.355058	1.27866	0.102496	0.369118	0.0123535
ENSG00000182578	1.76007	0.00236226	0.0297192	CSF1R	1436	ENST00000515239	CSF1R-208	processed_transcript	C-FMS;CD115;CSF-1R;CSFR;FIM2;FMS;HDLS;M-CSF-R;CSF1R	0.200914	0.692433	0.212721	0.35153	0.141715	0.72036	0.0409094	0.20795	0.0300619
ENSG00000125730	1.76997	6.55877e-06	0.000389363	C3	718	ENST00000599668	C3-211	processed_transcript	AHUS5;ARMD9;ASP;C3a;C3b;CPAMD1;HEL-S-62p;C3	3.223	11.069	2.25036	6.14649	2.36782	7.58596	0.683532	2.18988	0.00245064
ENSG00000163827	1.77828	0.000146741	0.00405379	LRRC2	79442	ENST00000496388	LRRC2-204	processed_transcript	LRRC2	0.294653	1.02521	0.329261	1.22748	0.138879	0.75584	0.0400908	0.218192	0.00331574
ENSG00000274267	1.785	0.0032084	0.0362839	HIST1H3B	8358	ENST00000621411	HIST1H3B-201	protein_coding	H3/l;H3FL;HIST1H3B	0.112626	0.413947	0.103293	0.165617	0.120098	0.448983	0.0346693	0.12961	0.0350856
ENSG00000125740	1.80078	0.00241375	0.0301419	FOSB	2354	ENST00000585836	FOSB-204	protein_coding	AP-1;G0S3;GOS3;GOSB;FOSB	6.56131	22.867	2.95002	18.684	6.00436	20.3522	1.73331	5.87516	0.014242
ENSG00000184792	1.8045	0.000782358	0.0133921	OSBP2	23762	ENST00000477355	OSBP2-216	processed_transcript	HLM;ORP-4;ORP4;OSBPL1;OSBPL4;OSBP2	2.60474	9.09882	3.14138	2.18998	1.26928	10.661	0.366409	3.07756	0.0478696
ENSG00000197971	1.81557	0.0030893	0.0354962	MBP	4155	ENST00000578715	MBP-235	processed_transcript	MBP	3.78438	13.3607	3.96372	1.81021	1.94524	17.3696	0.561542	5.01418	0.0708974
ENSG00000272068	1.82889	0.000351838	0.00764951	AL365181.2		ENST00000606343	AL365181.2-201	lincRNA		0.830972	2.95554	0.680935	2.58337	0.564521	2.51868	0.162963	0.72708	0.00928474
ENSG00000231666	1.8454	0.000192615	0.00496088	LINC01704	646268	ENST00000635685	LINC01704-203	lincRNA	LINC01704	0.416649	1.51743	0.419954	0.691197	0.127399	1.60963	0.0367768	0.464661	0.027466
ENSG00000002079	1.90465	4.22839e-05	0.00161985	MYH16	84176	ENST00000453194	MYH16-205	processed_transcript	MHC20;MYH16P;MYH5;MYH16	0.379979	1.43848	0.365347	0.950188	0.17799	1.20589	0.0513813	0.348109	0.00647174
ENSG00000137673	1.91414	0.000226241	0.00557049	MMP7	4316	ENST00000260227	MMP7-201	protein_coding	MMP-7;MPSL1;PUMP-1;MMP7	0.128559	0.490136	0.0833467	0.436714	0.12264	0.381421	0.0354033	0.110107	0.00491384
ENSG00000278530	1.97167	4.62447e-05	0.00170901	CHMP1B2P	101060146	ENST00000614414	CHMP1B2P-202	processed_transcript	CHMP1B2P	0.207238	0.839721	0.177045	0.825347	0.154207	0.601628	0.0445156	0.173675	0.00189377
ENSG00000258240	1.98388	0.00484631	0.0475364	AC002351.1		ENST00000546852	AC002351.1-201	lincRNA		0.0978645	0.408506	0.0604423	0.364254	0.134347	0.37949	0.0387826	0.109549	0.0138921
ENSG00000188404	1.98888	0.00245119	0.0304773	SELL	6402	ENST00000497295	SELL-206	processed_transcript	CD62L;LAM1;LECAM1;LEU8;LNHR;LSEL;LYAM1;PLNHR;TQ1;SELL	0.273479	1.10183	0.205469	0.306504	0.223191	1.34928	0.0644296	0.389503	0.0475927
ENSG00000079308	2.02385	0.00364756	0.0392236	TNS1	7145	ENST00000480665	TNS1-216	processed_transcript	MST091;MST122;MST127;MSTP091;MSTP122;MSTP127;MXRA6;PPP1R155;TNS;TNS1	0.0693984	0.295218	0.0823152	0.131291	0.0598789	0.359539	0.0172855	0.10379	0.0431458
ENSG00000168542	2.03742	0.00273411	0.0329293	COL3A1	1281	ENST00000304636	COL3A1-201	protein_coding	EDS4A;COL3A1	0.399898	1.66324	0.273782	1.82993	0.34754	1.35029	0.100326	0.389795	0.00477201
ENSG00000139344	2.04049	5.74535e-08	7.63357e-06	AMDHD1	144193	ENST00000266736	AMDHD1-201	protein_coding	HMFT1272;AMDHD1	0.151125	0.643241	0.120885	0.672293	0.123169	0.340737	0.0355559	0.0983623	0.000107843
ENSG00000232759	2.06843	9.591e-13	5.73439e-10	AC002480.2		ENST00000435127	AC002480.2-201	antisense		0.253364	1.06017	0.246811	0.985103	0.122676	0.431294	0.0354134	0.124504	2.84009e-06
ENSG00000157214	2.06864	9.4416e-09	1.70929e-06	STEAP2	261729	ENST00000428074	STEAP2-209	protein_coding	IPCA1;PCANAP1;PUMPCn;STAMP1;STMP;STEAP2	0.14573	0.667474	0.165593	0.660278	0.0935241	0.341159	0.0269981	0.098484	4.04531e-05
ENSG00000166145	2.07444	0.00269069	0.0326412	SPINT1	6692	ENST00000562057	SPINT1-202	protein_coding	HAI;HAI1;MANSC2;SPINT1	0.539388	2.28465	0.381017	3.09728	0.484155	1.70892	0.139764	0.493324	0.00254809
ENSG00000181409	2.10862	0.000422323	0.00861158	AATK	9625	ENST00000573441	AATK-207	processed_transcript	AATYK;AATYK1;LMR1;LMTK1;PPP1R77;p35BP;AATK	0.835569	3.63596	0.758495	0.942679	0.306366	4.52819	0.0884402	1.30718	0.0439269
ENSG00000134470	2.13677	0.000167127	0.00444107	IL15RA	3601	ENST00000534292	IL15RA-219	processed_transcript	CD215;IL15RA	0.489141	2.18261	0.52448	1.5302	0.114339	2.1226	0.033007	0.612742	0.0114316
ENSG00000162551	2.14169	0.00029191	0.00667884	ALPL	249	ENST00000468526	ALPL-205	processed_transcript	AP-TNAP;APTNAP;HOPS;TNAP;TNSALP;ALPL	0.401654	1.78807	0.407857	2.03342	0.205163	1.4583	0.0592253	0.420975	0.0035758
ENSG00000197142	2.16254	2.80359e-05	0.00118523	ACSL5	51703	ENST00000479936	ACSL5-207	processed_transcript	ACS2;ACS5;FACL5;ACSL5	0.311304	1.41708	0.212362	1.32131	0.239092	1.14953	0.0690199	0.331842	0.00356583
ENSG00000169067	2.19096	0.000126525	0.0037051	ACTBL2	345651	ENST00000423391	ACTBL2-201	protein_coding	ACT;ACTBL2	1.64078	7.49738	1.04255	9.8277	1.38616	5.30118	0.40015	1.53032	0.00124237
ENSG00000266844	2.19705	0.00181769	0.0246926	AC093330.1		ENST00000583326	AC093330.1-201	antisense		0.510846	2.39713	0.417215	0.298239	0.357909	3.23108	0.103319	0.932731	0.0568476
ENSG00000185070	2.25722	0.0038002	0.0403173	FLRT2	23768	ENST00000556335	FLRT2-206	processed_transcript	FLRT2	0.635595	3.05738	0.122593	1.95816	0.829748	2.95139	0.239528	0.851992	0.0120503
ENSG00000197632	2.34834	0.000582553	0.0107644	SERPINB2	5055	ENST00000482254	SERPINB2-206	processed_transcript	HsT1201;PAI;PAI-2;PAI2;PLANH2;SERPINB2	1.22194	6.25932	1.07667	3.25969	0.424772	6.94409	0.122621	2.00459	0.0200037
ENSG00000014257	2.373	0.0033426	0.0372902	ACPP	55	ENST00000493235	ACPP-206	processed_transcript	5'-NT;ACP-3;ACP3;ACPP	0.258517	1.37123	0.151102	0.167286	0.283073	1.901	0.0817161	0.548771	0.0573591
ENSG00000235531	2.39145	0.00103696	0.0164547	MSC-AS1	100132891	ENST00000521467	MSC-AS1-207	antisense	MSC-AS1	0.0930432	0.516783	0.101824	0.402961	0.0905542	0.511608	0.0261407	0.147689	0.00985376
ENSG00000225541	2.39219	9.89044e-10	2.58712e-07	AC002480.1		ENST00000442252	AC002480.1-201	sense_overlapping		0.112149	0.606081	0.0719548	0.557851	0.105149	0.323966	0.0303538	0.093521	4.9767e-05
ENSG00000263934	2.42776	1.28365e-05	0.000665312	SNORD3A	780851	ENST00000584923	SNORD3A-201	snoRNA	RNU3;U3;SNORD3A	0.608785	3.31326	0.453704	0.830958	0.340853	3.88016	0.0983957	1.12011	0.0250137
ENSG00000179428	2.48267	2.61641e-09	5.9191e-07	AC073072.1		ENST00000325042	AC073072.1-201	antisense		1.17174	6.53903	1.36234	8.29081	0.657082	3.85049	0.189683	1.11154	9.4377e-05
ENSG00000275405	2.51772	0.00251771	0.0311753	U1		ENST00000619109	U1.35-201	snRNA	NA;NA	0.121521	0.730711	0.0833467	0.126624	0.151857	0.929529	0.0438372	0.268332	0.0354758
ENSG00000078053	2.57849	1.13411e-06	9.30695e-05	AMPH	273	ENST00000460887	AMPH-205	processed_transcript	AMPH1;AMPH	0.435195	2.6402	0.391203	1.66122	0.181794	2.54495	0.0524795	0.734664	0.0066908
ENSG00000207513	2.59522	0.00192235	0.025684	RNU1-3	26869	ENST00000384782	RNU1-3-201	snRNA	HSD4;RNU1G3;RNU1-3	0.0934144	0.604725	0.0713622	0.0855191	0.106403	0.80828	0.0307159	0.23333	0.0408587
ENSG00000237541	2.6093	1.52806e-10	5.32941e-08	HLA-DQA2	3118	ENST00000374940	HLA-DQA2-210	protein_coding	DX-ALPHA;HLA-DXA;HLADQA2;HLA-DQA2	0.353251	2.24426	0.362654	1.62752	0.304804	1.22158	0.0879894	0.352639	3.22752e-05
ENSG00000136244	2.63128	2.90006e-08	4.2005e-06	IL6	3569	ENST00000404625	IL6-204	protein_coding	BSF-2;BSF2;CDF;HGF;HSF;IFN-beta-2;IFNB2;IL-6;IL6	3.65435	22.6369	3.67052	30.9869	2.15453	14.5409	0.621958	4.19761	0.000189811
ENSG00000264940	2.65358	6.3755e-05	0.00216495	SNORD3C	780853	ENST00000580533	SNORD3C-201	snoRNA	RNU3-3;U3-3;SNORD3C	0.0794553	0.540084	0.0823875	0.253248	0.0618518	0.61563	0.0178551	0.177717	0.017125
ENSG00000147588	2.66085	4.54736e-05	0.00168797	PMP2	5375	ENST00000256103	PMP2-201	protein_coding	FABP8;M-FABP;MP2;P2;PMP2	0.0740958	0.525488	0.0604423	0.209451	0.0772181	0.584187	0.022291	0.16864	0.0145102
ENSG00000196104	2.68339	0.00157624	0.022156	SPOCK3	50859	ENST00000357154	SPOCK3-201	protein_coding	HSAJ1454;TES-3;TICN3;SPOCK3	0.070462	0.487351	0	0.538663	0.129692	0.414464	0.0374388	0.119645	0.00307138
ENSG00000207005	2.71332	0.00339515	0.0376332	RNU1-2	26870	ENST00000384278	RNU1-2-201	snRNA	RNU1C1;RNU1C2;U1C1;U1C21;RNU1-2	0.216229	1.45967	0.10235	0.168651	0.241423	2.01114	0.0696929	0.580566	0.0449212
ENSG00000145681	2.71761	3.91194e-05	0.00153372	HAPLN1	1404	ENST00000274341	HAPLN1-201	protein_coding	CRT1;CRTL1;HAPLN1	0.697673	4.62108	0.463309	1.91884	0.494587	5.29562	0.142775	1.52871	0.0180392
ENSG00000196735	2.75759	3.96001e-08	5.52455e-06	HLA-DQA1	3117	ENST00000422863	HLA-DQA1-204	protein_coding	CELIAC1;DQ-A1;HLA-DQA;HLA-DQA1	3.68136	25.0007	4.80695	16.5924	2.6037	15.2291	0.751622	4.39627	8.98575e-05
ENSG00000171631	2.76015	0.000625527	0.0114698	P2RY6	5031	ENST00000540342	P2RY6-209	protein_coding	P2Y6;P2RY6	0.116479	0.823664	0.082581	0.174025	0.104808	1.0685	0.0302556	0.308448	0.0325372
ENSG00000206585	2.77314	0.00282705	0.0335552	RNVU1-7	26864	ENST00000383858	RNVU1-7-201	snRNA	RNU1-26P;RNU1-6;RNU1-6P;RNU1-9;RNU1-9P;RNVU1-9;vU1.7;vU1.9;RNVU1-7	0.087028	0.642852	0.0306732	0.0849062	0.130987	0.919857	0.0378128	0.26554	0.0501614
ENSG00000157657	2.83001	8.85792e-12	4.36148e-09	ZNF618	114991	ENST00000481558	ZNF618-206	processed_transcript	FP13169;NEDD10;ZNF618	0.398255	2.85899	0.287819	1.95816	0.312621	1.86896	0.0902459	0.539523	0.000178544
ENSG00000206652	2.83566	0.000768464	0.0131947	RNU1-1	26871	ENST00000383925	RNU1-1-201	snRNA	HSD1;HU1-1;RNU1;RNU1A;RNU1A3;RNU1G4;Rnu1a1;U1;U1A1;RNU1-1	0.207406	1.52606	0.123153	0.168512	0.214395	2.13426	0.0618905	0.616108	0.0446394
ENSG00000273768	2.84178	0.00101571	0.0161943	U1		ENST00000615842	U1.27-201	snRNA	NA;NA	0.116725	0.879961	0.0821216	0.125093	0.166699	1.19917	0.048122	0.346171	0.0399253
ENSG00000137809	2.85048	0.000578493	0.0107289	ITGA11	22801	ENST00000566429	ITGA11-205	processed_transcript	HsT18964;ITGA11	0.331127	2.47858	0.244714	0.22462	0.318815	3.41829	0.0920341	0.986775	0.0413499
ENSG00000265190	2.92479	0.000504169	0.00973505	ANXA8	653145	ENST00000602274	ANXA8-206	processed_transcript	ANX8;CH17-360D5.2;ANXA8	0.507522	3.88741	0.071657	3.46286	0.722182	3.29318	0.208476	0.950659	0.00216059
ENSG00000200624	2.93823	6.92365e-05	0.00232282	RNA5S6	100169757	ENST00000363754	RNA5S6-201	rRNA	RN5S6;RNA5S6	1.29286	9.95678	0.797705	0.814388	1.08034	13.6482	0.311869	3.9399	0.0392395
ENSG00000174945	3.13104	1.00601e-06	8.5927e-05	AMZ1	155185	ENST00000485540	AMZ1-205	processed_transcript	AMZ1	0.145046	1.33657	0.12562	0.441418	0.12151	1.48384	0.035077	0.428348	0.0111094
ENSG00000125538	3.16106	2.94779e-11	1.20364e-08	IL1B	3553	ENST00000491056	IL1B-207	processed_transcript	IL-1;IL1-BETA;IL1F2;IL1B	4.1862	37.5542	4.78275	27.1596	1.83427	32.7579	0.529509	9.45639	0.00191489
ENSG00000106366	3.1633	2.52356e-05	0.00111176	SERPINE1	5054	ENST00000223095	SERPINE1-201	protein_coding	PAI;PAI-1;PAI1;PLANH1;SERPINE1	35.5445	318.467	30.0964	234.61	29.4563	309.426	8.5033	89.3235	0.00461348
ENSG00000169302	3.20629	2.86493e-05	0.00119904	STK32A	202374	ENST00000306304	STK32A-201	retained_intron	YANK1;STK32A	0.170676	1.66137	0.169086	0.245791	0.0909571	2.21339	0.0262571	0.638951	0.0293131
ENSG00000271503	3.31276	8.64581e-07	7.49946e-05	CCL5	6352	ENST00000603197	CCL5-201	protein_coding	D17S136E;RANTES;SCYA5;SIS-delta;SISd;TCP228;eoCP;CCL5	0.0310135	0.395901	0	0.359805	0.0469595	0.365488	0.013556	0.105507	0.00239231
ENSG00000264230	3.31627	4.80608e-05	0.00176444	ANXA8L1	728113	ENST00000616785	ANXA8L1-205	processed_transcript	ANXA8;ANXA8L2;VAC-beta;bA145E20.2;ANXA8L1	0.191495	1.96099	0.0713622	1.29454	0.285383	1.96991	0.0823828	0.568664	0.00548102
ENSG00000022267	3.32291	0.00030691	0.00692449	FHL1	2273	ENST00000630684	FHL1-233	processed_transcript	FHL-1;FHL1A;FHL1B;FLH1A;KYOT;RBMX1A;RBMX1B;SLIM;SLIM-1;SLIM1;SLIMMER;XMPMA;FHL1	0.074344	0.831229	0.082581	0.0849062	0.0636377	1.22167	0.0183706	0.352664	0.0434024
ENSG00000104177	3.34736	2.68435e-12	1.41019e-09	MYEF2	50804	ENST00000557868	MYEF2-203	processed_transcript	HsT18564;MEF-2;MST156;MSTP156;myEF-2;MYEF2	0.291221	2.96964	0.0617455	3.1458	0.385955	0.902086	0.111416	0.26041	3.30546e-09
ENSG00000164400	3.36898	4.63499e-05	0.00170913	CSF2	1437	ENST00000296871	CSF2-201	protein_coding	GMCSF;CSF2	0.442208	4.65401	0.305596	3.50006	0.371298	4.4559	0.107185	1.28631	0.00356077
ENSG00000200343	3.62844	0.00241445	0.0301419	RNA5S8	100169759	ENST00000363473	RNA5S8-201	rRNA	RN5S8;RNA5S8	0.00694975	0.194642	0	0	0.0240746	0.33897	0.00694975	0.0978521	0.0688113
ENSG00000010438	3.74478	0.00078202	0.0133921	PRSS3	5646	ENST00000468152	PRSS3-206	processed_transcript	MTG;PRSS4;T9;TRY3;TRY4;PRSS3	0.120544	1.71862	0.0716123	0.0862304	0.141861	2.4521	0.0409517	0.707859	0.0345035
ENSG00000119714	3.83803	4.38946e-09	9.1885e-07	GPR68	8111	ENST00000529300	GPR68-202	processed_transcript	AI2A6;GPR12A;OGR1;GPR68	0.103834	1.58527	0.0823152	0.937324	0.102218	1.61221	0.0295079	0.465405	0.00436471
ENSG00000109472	3.87144	0.00365272	0.0392236	CPE	1363	ENST00000513982	CPE-205	protein_coding	CPH;CPE	0.0208605	0.429768	0	0	0.0377393	0.700377	0.0108944	0.202181	0.0557758
ENSG00000168675	4.05103	6.50256e-10	1.87688e-07	LDLRAD4	753	ENST00000590371	LDLRAD4-215	processed_transcript	C18orf1;LDLRAD4	0.164106	2.9518	0.169517	2.56855	0.130179	2.61895	0.0375796	0.756024	0.0013033
ENSG00000109255	4.19155	5.76267e-05	0.00201826	NMU	10874	ENST00000515325	NMU-206	processed_transcript	NMU	0.00690544	0.287485	0	0.0837125	0.0239212	0.397308	0.00690544	0.114693	0.0231081
ENSG00000104903	4.32392	0.000108438	0.00325917	LYL1	4066	ENST00000264824	LYL1-201	protein_coding	bHLHa18;LYL1	0.00681375	0.317339	0	0.040319	0.0236035	0.461401	0.00681375	0.133195	0.029485
ENSG00000163395	4.43946	7.47301e-05	0.00246271	IGFN1	91156	ENST00000437879	IGFN1-204	nonsense_mediated_decay	EEF1A2BP1;IGFN1	0.0634905	1.57296	0.0310723	0.406035	0.0816785	2.10755	0.0235786	0.608398	0.0213123
ENSG00000197410	4.58251	2.73604e-17	4.164e-14	DCHS2	54798	ENST00000623568	DCHS2-206	processed_transcript	CDH27;CDHJ;CDHR7;PCDH23;PCDHJ;DCHS2	0.0312518	0.965294	0	0.812721	0.0393992	0.649871	0.0113736	0.187602	5.66916e-05
ENSG00000143196	4.60469	0.000285693	0.00657881	DPT	1805	ENST00000367817	DPT-201	protein_coding	TRAMP;DPT	0.0223751	0.797018	0	0.0452338	0.0427148	1.15874	0.0123307	0.334499	0.0303777
ENSG00000162692	4.68412	4.05011e-06	0.000269059	VCAM1	7412	ENST00000370119	VCAM1-204	protein_coding	CD106;INCAM-100;VCAM1	0.0559846	1.73292	0	0.892432	0.0954051	1.98745	0.0275411	0.573729	0.00794123
ENSG00000183287	4.87	2.53084e-08	3.8517e-06	CCBE1	147372	ENST00000439986	CCBE1-202	protein_coding	HKLLS1;CCBE1	0.0171047	0.809311	0	1.01835	0.031334	0.638967	0.00904535	0.184454	0.000297325
ENSG00000264717	4.99687	0.000105159	0.00317773	AC245041.1		ENST00000576178	AC245041.1-201	protein_coding		0	0.306085	0	0	0	0.455279	0	0.131428	0.0294471
ENSG00000204174	5.0279	0.000104235	0.00316874	NPY4R	5540	ENST00000612632	NPY4R-202	protein_coding	NPY4-R;PP1;PPYR1;Y4;NPY4R	0	0.312988	0	0	0	0.465725	0	0.134443	0.0295029
ENSG00000100739	5.1694	0.000104519	0.00316874	BDKRB1	623	ENST00000557122	BDKRB1-203	processed_transcript	B1BKR;B1R;BDKRB2;BKB1R;BKR1;BRADYB1;BDKRB1	0	0.346357	0	0	0	0.537676	0	0.155214	0.0361568
ENSG00000147724	5.29589	1.41479e-08	2.29952e-06	FAM135B	51059	ENST00000517849	FAM135B-207	processed_transcript	C8ORFK32;FAM135B	0.0137192	0.882618	0	0.610407	0.032042	0.910925	0.00924973	0.262961	0.00324478
ENSG00000147206	5.45068	4.65109e-07	4.50081e-05	NXF3	56000	ENST00000395065	NXF3-201	protein_coding	NXF3	0.0137635	0.989257	0	0.446303	0.0321465	1.24899	0.00927989	0.360553	0.0129428
ENSG00000155269	5.47597	6.97921e-07	6.38231e-05	GPR78	27201	ENST00000503981	GPR78-203	processed_transcript	GPR78	0.0139626	1.01098	0	0.359799	0.0326099	1.27609	0.00941366	0.368375	0.0129139
ENSG00000262003	5.80807	9.32593e-09	1.70929e-06	AC087392.1		ENST00000576252	AC087392.1-201	antisense		0	0.545228	0	0.282626	0	0.648196	0	0.187118	0.008046
ENSG00000168398	6.47318	1.85658e-05	0.000882982	BDKRB2	624	ENST00000542454	BDKRB2-202	protein_coding	B2R;BK-2;BK2;BKR2;BRB2;BDKRB2	0	0.870989	0	0	0	1.27731	0	0.368728	0.0274344
ENSG00000109610	7.30356	1.42617e-05	0.000716984	SOD3	6649	ENST00000598411	SOD3-203	protein_coding	EC-SOD;SOD3	0.0206615	4.71549	0	0.0843254	0.0373797	6.96549	0.0107906	2.01077	0.0290805
ENSG00000115457	7.69656	4.32713e-07	4.23628e-05	IGFBP2	3485	ENST00000434997	IGFBP2-202	protein_coding	IBP2;IGF-BP53;IGFBP2	0.00698567	3.41016	0	0.203983	0.0241991	4.89893	0.00698567	1.4142	0.02495
