# Supplementary material for: CHD7 promotes glioblastoma cell motility and invasiveness through transcriptional modulation of an invasion signature
Source: Sci Rep. 2019 Mar 8;9:3952. doi: 10.1038/s41598-019-39564-w (PMC6408455; doi:10.1038/s41598-019-39564-w)
Supplement: Supplementary file 3 — Supplementary Table S5 [file 41598_2019_39564_MOESM3_ESM.xls]

## Sheet: LFC_subread_evoe_OExEV
gene.id	logFC	pvalue	fdr	symbol	entrezid	transcript_id	transcript_name	transcript_biotype	synonyms	mean1	mean2	median1	median2	sd1	sd2	sem1	sem2	pvals.anova
ENSG00000175161	8.2927	2.35138e-74	1.80265e-71	CADM2	253559	ENST00000473523	CADM2-204	processed_transcript	IGSF4D;NECL3;Necl-3;SynCAM 2;synCAM2;CADM2	0	3.39411	0	3.36851	0	0.730206	0	0.258167	2.87359e-09
ENSG00000167613	7.78099	2.27848e-46	8.53975e-44	LAIR1	3903	ENST00000440716	LAIR1-212	processed_transcript	CD305;LAIR-1;LAIR1	0.0310982	9.27937	0	8.84432	0.0429209	4.61102	0.0151748	1.63024	5.75616e-05
ENSG00000079841	7.25346	9.40424e-47	3.60482e-44	RIMS1	22999	ENST00000431478	RIMS1-207	processed_transcript	CORD7;RAB3IP2;RIM;RIM1;RIMS1	0	1.64559	0	1.52848	0	0.329722	0	0.116574	1.13343e-09
ENSG00000168542	6.51312	1.37438e-134	4.63606e-131	COL3A1	1281	ENST00000304636	COL3A1-201	protein_coding	EDS4A;COL3A1	2.33578	214.297	2.2989	214.916	0.676967	71.622	0.239344	25.3222	8.05686e-07
ENSG00000152315	6.39321	1.9224e-25	2.56761e-23	KCNK13	56659	ENST00000282146	KCNK13-201	protein_coding	K2p13.1;THIK-1;THIK1;KCNK13	0	0.9012	0	0.898299	0	0.268496	0	0.0949275	1.77127e-07
ENSG00000233997	6.28366	7.44775e-21	7.47701e-19	LINC01425	101927821	ENST00000425979	LINC01425-201	lincRNA	LINC01425	0	0.836087	0	0.852874	0	0.351428	0	0.124249	9.63903e-06
ENSG00000182050	6.26307	3.85528e-23	4.27784e-21	MGAT4C	25834	ENST00000602941	MGAT4C-208	processed_transcript	GNTIVH;HGNT-IV-H;MGAT4C	0	0.823346	0	0.853656	0	0.2647	0	0.0935854	4.45313e-07
ENSG00000106809	5.82923	7.37873e-34	1.49939e-31	OGN	4969	ENST00000468743	OGN-204	processed_transcript	OG;OIF;SLRR3A;OGN	0.0312189	2.39245	0	2.3314	0.0616204	0.904768	0.0217861	0.319884	3.5403e-06
ENSG00000112175	5.65914	6.36507e-97	9.75939e-94	BMP5	653	ENST00000370830	BMP5-201	protein_coding	BMP5	0.0940576	5.30102	0.0845333	5.28751	0.0695586	0.871475	0.0245927	0.308113	1.08598e-10
ENSG00000168334	5.38191	1.60371e-19	1.49438e-17	XIRP1	165904	ENST00000396251	XIRP1-202	protein_coding	CMYA1;Xin;XIRP1	0.0106842	0.877851	0	0.728053	0.0302196	0.384423	0.0106842	0.135914	1.76665e-05
ENSG00000101638	5.34995	5.02061e-70	3.38711e-67	ST8SIA5	29906	ENST00000590497	ST8SIA5-208	processed_transcript	SIAT8-E;SIAT8E;ST8SiaV;ST8SIA5	0.125527	5.55555	0.0846892	5.44636	0.0888615	1.36787	0.0314173	0.483615	2.24465e-08
ENSG00000124429	5.20819	2.18442e-20	2.15453e-18	POF1B	79983	ENST00000262753	POF1B-201	protein_coding	POF;POF2B;POF1B	0.0106184	0.776722	0	0.678874	0.0300334	0.241012	0.0106184	0.0852105	3.76452e-07
ENSG00000119508	4.83601	8.36929e-07	1.38498e-05	NR4A3	8013	ENST00000338488	NR4A3-202	protein_coding	CHN;CSMF;MINOR;NOR1;TEC;NR4A3	0.25097	7.46909	0.250058	7.27974	0.0758399	7.80069	0.0268134	2.75796	0.0202914
ENSG00000237515	4.77469	2.58869e-43	8.08534e-41	SHISA9	729993	ENST00000482916	SHISA9-202	processed_transcript	CKAMP44;SHISA9	0.0628108	2.00488	0.0829197	2.05149	0.0589711	0.435091	0.0208494	0.153828	5.46889e-09
ENSG00000091129	4.71555	7.3368e-86	7.7339e-83	NRCAM	4897	ENST00000522550	NRCAM-216	processed_transcript	NRCAM	0.627743	16.7766	0.583917	16.1246	0.305621	4.16833	0.108053	1.47373	3.07713e-08
ENSG00000268388	4.59277	1.873e-16	1.34425e-14	FENDRR	400550	ENST00000595886	FENDRR-203	lincRNA	FOXF1-AS1;TCONS_00024240;lincFOXF1;onco-lncRNA-21;FENDRR	0.0418377	1.2613	0	1.2463	0.0635422	0.647206	0.0224656	0.228822	0.000111398
ENSG00000196730	4.29887	1.90629e-19	1.76657e-17	DAPK1	1612	ENST00000495182	DAPK1-215	processed_transcript	DAPK;DAPK1	0.0932471	2.05464	0.0417187	2.12751	0.128286	0.855308	0.0453559	0.302397	1.61528e-05
ENSG00000146374	4.2021	3.81263e-50	1.60759e-47	RSPO3	84870	ENST00000485757	RSPO3-203	processed_transcript	CRISTIN1;PWTSR;THSD2;RSPO3	0.136074	2.69523	0.124618	2.62525	0.0618679	0.529808	0.0218736	0.187315	1.901e-09
ENSG00000246627	4.1661	1.6838e-28	2.62953e-26	CACNA1C-AS1	100652846	ENST00000501371	CACNA1C-AS1-201	antisense	CACNA1C-AS1	0.0734893	1.50158	0.0831143	1.56084	0.0540334	0.415884	0.0191037	0.147037	1.4842e-07
ENSG00000151067	4.15075	1.93249e-168	1.08644e-164	CACNA1C	775	ENST00000491104	CACNA1C-227	processed_transcript	CACH2;CACN2;CACNL1A1;CCHL1A1;CaV1.2;LQT8;TS;CACNA1C	0.951141	17.1025	0.974055	17.237	0.31383	1.66025	0.110956	0.586988	1.74805e-13
ENSG00000159251	4.14667	3.29674e-51	1.42571e-48	ACTC1	70	ENST00000557860	ACTC1-202	processed_transcript	ACTC;ASD5;CMD1R;CMH11;LVNC4;ACTC1	0.136408	2.59243	0.126228	2.70873	0.0626871	0.462297	0.0221632	0.163447	5.60889e-10
ENSG00000167772	3.98243	2.04245e-09	5.82877e-08	ANGPTL4	51129	ENST00000601886	ANGPTL4-211	protein_coding	ARP4;FIAF;HARP;HFARP;NL2;PGAR;TGQTL;UNQ171;pp1158;ANGPTL4	4.12473	65.3531	4.02977	65.2361	1.39936	61.2614	0.494748	21.6592	0.0134682
ENSG00000173114	3.97994	1.35959e-44	4.67975e-42	LRRN3	54674	ENST00000464835	LRRN3-205	processed_transcript	FIGLER5;NLRR-3;NLRR3;LRRN3	0.218577	3.62668	0.127684	3.45671	0.237833	0.776136	0.0840868	0.274406	1.06985e-08
ENSG00000134539	3.95795	6.05652e-05	0.000616843	KLRD1	3824	ENST00000538997	KLRD1-205	processed_transcript	CD94;KLRD1	0.114504	1.94078	0.0838693	1.55809	0.117009	2.00532	0.0413688	0.708988	0.022172
ENSG00000257642	3.93284	0.000265667	0.00216356	KCCAT198	105369954	ENST00000549251	KCCAT198-201	antisense	KCCAT198	0.0206894	0.473426	0	0.271941	0.0383097	0.544164	0.0135445	0.192391	0.0341321
ENSG00000133048	3.93071	3.46342e-05	0.000378574	CHI3L1	1116	ENST00000473185	CHI3L1-204	retained_intron	ASRT7;CGP-39;GP-39;GP39;HC-gp39;HCGP-3P;YKL-40;YKL40;YYL-40;hCGP-39;CHI3L1	0.0733342	1.27266	0.0832751	0.895054	0.0701782	1.35214	0.0248117	0.478053	0.0252025
ENSG00000128573	3.92847	2.04596e-34	4.42399e-32	FOXP2	93986	ENST00000495516	FOXP2-218	processed_transcript	CAGH44;SPCH1;TNRC10;FOXP2	0.0950098	1.58888	0.0829521	1.61024	0.115381	0.139183	0.0407932	0.0492087	1.28909e-12
ENSG00000223414	3.92543	0.000614885	0.00440181	LINC00473	90632	ENST00000444465	LINC00473-201	lincRNA	C6orf176;bA142J11.1;LINC00473	0.0830766	1.4197	0.0829521	1.37752	0.0889242	1.49511	0.0314395	0.5286	0.0243047
ENSG00000150275	3.75292	1.4403e-78	1.15677e-75	PCDH15	65217	ENST00000463095	PCDH15-221	processed_transcript	CDHR15;DFNB23;USH1F;PCDH15	0.398216	5.49907	0.376953	5.44402	0.246142	0.731923	0.0870244	0.258774	2.70117e-11
ENSG00000103089	3.65911	8.19205e-10	2.49477e-08	FA2H	79152	ENST00000562145	FA2H-202	retained_intron	FAAH;FAH1;FAXDC1;SCS7;SPG35;FA2H	0.344767	4.48471	0.338757	4.47977	0.214909	3.47066	0.0759818	1.22706	0.0046018
ENSG00000136267	3.65486	2.59826e-12	1.16239e-10	DGKB	1607	ENST00000493142	DGKB-213	processed_transcript	DAGK2;DGK;DGK-BETA;DGKB	0.042135	0.653197	0	0.542642	0.0780222	0.299529	0.027585	0.1059	6.73659e-05
ENSG00000135218	3.63869	6.63343e-48	2.60185e-45	CD36	948	ENST00000526804	CD36-220	processed_transcript	BDPLT10;CHDS7;FAT;GP3B;GP4;GPIV;PASIV;SCARB3;CD36	4.13012	51.5788	3.71297	51.5582	2.13848	1.5354	0.756065	0.542847	2.66262e-17
ENSG00000266369	3.55154	7.35136e-07	1.23545e-05	AC090774.4		ENST00000578888	AC090774.4-201	antisense		0.031563	0.485184	0	0.451156	0.0435653	0.373888	0.0154027	0.132189	0.0042403
ENSG00000164197	3.53868	5.54918e-13	2.61431e-11	RNF180	285671	ENST00000296615	RNF180-201	protein_coding	RINES;RNF180	0.0626762	0.845101	0.041201	0.810578	0.0740442	0.401062	0.0261786	0.141797	8.92947e-05
ENSG00000213694	3.52913	5.70614e-176	4.81199e-172	S1PR3	1903	ENST00000358157	S1PR3-201	protein_coding	EDG-3;EDG3;LPB3;S1P3;S1PR3	2.54285	29.4808	2.52577	29.2202	0.348372	3.33328	0.123168	1.17849	1.8808e-12
ENSG00000018236	3.48747	1.28334e-91	1.54605e-88	CNTN1	1272	ENST00000550305	CNTN1-207	processed_transcript	F3;GP135;MYPCN;CNTN1	0.627187	7.15459	0.417575	7.03894	0.402149	0.58084	0.142181	0.205358	2.7893e-13
ENSG00000124107	3.48025	1.42632e-13	7.31197e-12	SLPI	6590	ENST00000338380	SLPI-201	protein_coding	ALK1;ALP;BLPI;HUSI;HUSI-I;MPI;WAP4;WFDC4;SLPI	1.4008	15.7467	1.22432	15.2134	0.750112	10.6065	0.265205	3.74995	0.00188976
ENSG00000143333	3.47433	1.76191e-15	1.10882e-13	RGS16	6004	ENST00000367558	RGS16-201	protein_coding	A28-RGS14;A28-RGS14P;RGS-R;RGS16	0.136762	1.62447	0.165995	1.53852	0.127557	0.720729	0.045098	0.254816	5.03311e-05
ENSG00000186354	3.4558	2.62245e-06	3.84611e-05	C9orf47		ENST00000375851	C9orf47-203	protein_coding	C9orf108;bA791O21.3;C9orf47	0.0310496	0.45291	0	0.403456	0.0614533	0.374973	0.021727	0.132573	0.00723098
ENSG00000169271	3.45194	1.42257e-16	1.02974e-14	HSPB3	8988	ENST00000302005	HSPB3-201	protein_coding	DHMN2C;HMN2C;HSPL27;HSPB3	0.0838735	1.02296	0.0840119	1.03235	0.0632716	0.383288	0.0223699	0.135513	8.0967e-06
ENSG00000140479	3.42047	2.12809e-43	6.90236e-41	PCSK6	5046	ENST00000557794	PCSK6-203	processed_transcript	PACE4;SPC4;PCSK6	0.250621	2.79626	0.249343	2.71517	0.0989328	0.547493	0.034978	0.193568	3.52646e-09
ENSG00000170891	3.41937	2.10678e-42	6.23385e-40	CYTL1	54360	ENST00000307746	CYTL1-201	protein_coding	C17;C4orf4;CYTL1	0.23035	2.56934	0.210143	2.48793	0.131218	0.464755	0.0463926	0.164316	1.67951e-09
ENSG00000207870	3.36063	0.00227003	0.0128177	MIR221	407006	ENST00000385135	MIR221-201	miRNA	MIRN221;miRNA221;mir-221;MIR221	0.0208188	0.315247	0	0.133513	0.038549	0.413305	0.0136291	0.146125	0.0645546
ENSG00000101276	3.29005	6.59866e-06	8.70837e-05	SLC52A3	113278	ENST00000473664	SLC52A3-203	processed_transcript	BVVLS;BVVLS1;C20orf54;RFT2;RFVT3;bA371L19.1;hRFT2;SLC52A3	0.0730844	0.811445	0.0413956	0.860533	0.0828934	0.641636	0.0293072	0.226853	0.00607304
ENSG00000168757	3.23222	1.79161e-22	1.92467e-20	TSPY2	64591	ENST00000429039	TSPY2-203	protein_coding	TSPYQ1;TSPY2	0.156744	1.56701	0.125528	1.56068	0.0935351	0.474439	0.0330697	0.16774	9.57214e-07
ENSG00000177614	3.22538	1.08039e-51	4.79522e-49	PGBD5	79605	ENST00000530424	PGBD5-203	processed_transcript	PGBD5	0.9734	9.19645	0.809632	9.04844	0.408826	2.02391	0.144542	0.715559	2.09783e-08
ENSG00000155897	3.12293	2.12576e-10	7.24304e-09	ADCY8	114	ENST00000286355	ADCY8-201	protein_coding	AC8;ADCY3;HBAC1;ADCY8	0.0727147	0.722079	0.0417963	0.676197	0.0931621	0.355695	0.0329378	0.125757	0.000196274
ENSG00000281832	3.09924	0.00163799	0.00988064	LINC00602	441177	ENST00000629776	LINC00602-201	lincRNA	LINC00602	0.0413985	0.439207	0	0.35631	0.0624407	0.472173	0.0220761	0.166938	0.0331697
ENSG00000254656	3.07369	2.00825e-17	1.54663e-15	RTL1	388015	ENST00000534062	RTL1-201	protein_coding	HUR1;MART1;Mar1;PEG11;SIRH2;RTL1	0.125535	1.13816	0.125139	1.14073	0.0779173	0.36174	0.0275479	0.127894	2.00694e-06
ENSG00000166446	3.06909	5.31276e-71	3.73355e-68	CDYL2	124359	ENST00000561616	CDYL2-201	processed_transcript	PCCP1;CDYL2	0.825826	7.01934	0.870398	6.836	0.268149	1.01798	0.0948048	0.359911	1.27933e-10
ENSG00000206077	3.06462	1.66854e-06	2.54215e-05	ZDHHC11B	653082	ENST00000522356	ZDHHC11B-203	processed_transcript	DHHC-11B;ZDHHC11B	0.0943336	0.868844	0.0833528	0.717144	0.0542952	0.725211	0.0191962	0.256401	0.00932199
ENSG00000169836	3.0349	5.0371e-12	2.16724e-10	TACR3	6870	ENST00000304883	TACR3-201	protein_coding	HH11;NK-3R;NK3R;NKR;TAC3RL;TACR3	0.208527	1.79186	0.168024	1.7405	0.106862	0.997521	0.0377814	0.352677	0.000534925
ENSG00000107742	2.95464	9.49689e-07	1.54609e-05	SPOCK2	9806	ENST00000463279	SPOCK2-205	processed_transcript	testican-2;SPOCK2	0.0833981	0.72208	0.083515	0.668668	0.0766551	0.52914	0.0271017	0.187079	0.00449964
ENSG00000112964	2.91219	5.51804e-11	2.04095e-09	GHR	2690	ENST00000505006	GHR-203	processed_transcript	GHBP;GHIP;GHR	0.176708	1.40755	0.0839343	1.20762	0.208521	0.648842	0.0737234	0.2294	0.000159287
ENSG00000028137	2.87817	5.07502e-10	1.63039e-08	TNFRSF1B	7133	ENST00000492361	TNFRSF1B-203	processed_transcript	CD120b;TBPII;TNF-R-II;TNF-R75;TNFBR;TNFR1B;TNFR2;TNFR80;p75;p75TNFR;TNFRSF1B	0.250666	1.91414	0.250545	1.78425	0.0883476	1.24681	0.0312356	0.440814	0.00209372
ENSG00000078018	2.87808	3.98389e-24	4.73185e-22	MAP2	4133	ENST00000471619	MAP2-211	processed_transcript	MAP2A;MAP2B;MAP2C;MAP2	0.876756	6.52416	0.921484	6.57682	0.359512	2.31501	0.127107	0.818479	8.3499e-06
ENSG00000128918	2.86232	9.05904e-05	0.000869111	ALDH1A2	8854	ENST00000560923	ALDH1A2-223	processed_transcript	RALDH(II);RALDH2;RALDH2-T;ALDH1A2	0.0947565	0.755032	0.0837721	0.587784	0.0707054	0.721002	0.0249982	0.254913	0.0219013
ENSG00000103569	2.85907	1.56534e-06	2.40009e-05	AQP9	366	ENST00000559443	AQP9-204	processed_transcript	AQP-9;HsT17287;SSC1;T17287;AQP9	0.563979	4.16212	0.539185	3.95209	0.319117	3.5592	0.112825	1.25837	0.0129021
ENSG00000064195	2.84081	9.47822e-08	1.95906e-06	DLX3	1747	ENST00000434704	DLX3-201	protein_coding	AI4;TDO;DLX3	0.146013	1.11552	0.16655	1.06821	0.106044	0.724989	0.0374922	0.256322	0.00218528
ENSG00000184058	2.7838	4.16194e-05	0.000447104	TBX1	6899	ENST00000332710	TBX1-202	protein_coding	CAFS;CATCH22;CTHM;DGCR;DGS;DORV;TBX1C;TGA;VCF;VCFS;TBX1	0.0629354	0.497086	0.0831143	0.495833	0.0388584	0.419931	0.0137385	0.148468	0.0113745
ENSG00000099139	2.78036	4.4545e-33	8.63559e-31	PCSK5	5125	ENST00000545128	PCSK5-205	protein_coding	PC5;PC6;PC6A;SPC6;PCSK5	0.584006	4.08676	0.546739	3.93294	0.262481	0.953122	0.0928012	0.33698	9.09635e-08
ENSG00000171316	2.75774	1.17177e-183	1.9763e-179	CHD7	55636	ENST00000527921	CHD7-207	processed_transcript	CRG;HH5;IS3;KAL5;CHD7	13.6146	92.1361	13.2981	92.6369	1.04911	10.4167	0.370915	3.68286	4.8321e-12
ENSG00000112541	2.74684	3.48471e-27	4.93891e-25	PDE10A	10846	ENST00000580695	PDE10A-204	processed_transcript	ADSD2;HSPDE10A;IOLOD;LINC00473;PDE10A19;PDE10A	5.70357	38.349	5.59935	37.967	1.0705	16.6583	0.378478	5.88959	7.39493e-05
ENSG00000076641	2.71713	1.42359e-15	9.02643e-14	PAG1	55824	ENST00000523463	PAG1-204	processed_transcript	CBP;PAG;PAG1	0.33601	2.26568	0.336048	2.28081	0.121549	0.966971	0.042974	0.341876	6.54327e-05
ENSG00000171368	2.71323	5.48736e-06	7.43143e-05	TPPP	11076	ENST00000360578	TPPP-201	protein_coding	TPPP/p25;TPPP1;p24;p25;p25alpha;TPPP	1.11911	7.40015	0.999302	7.31877	0.233758	6.74812	0.0826459	2.38582	0.0197451
ENSG00000265790	2.70584	2.5144e-63	1.46234e-60	AC090774.3		ENST00000578666	AC090774.3-201	processed_pseudogene		0.826618	5.45859	0.874308	5.62526	0.190643	0.642492	0.0674025	0.227155	1.46483e-11
ENSG00000172000	2.68497	3.25034e-10	1.07914e-08	ZNF556	80032	ENST00000586470	ZNF556-203	nonsense_mediated_decay	ZNF556	0.0947614	0.665387	0.0840119	0.630097	0.114768	0.233214	0.0405765	0.0824534	2.27759e-05
ENSG00000238074	2.64906	9.6214e-13	4.45809e-11	TSPY9P	728132	ENST00000440215	TSPY9P-201	unprocessed_pseudogene	TSPY9;TSPY9P	0.125164	0.844822	0.0852106	0.860073	0.0982041	0.248141	0.0347204	0.087731	2.37524e-06
ENSG00000169851	2.64657	3.78733e-88	4.25848e-85	PCDH7	5099	ENST00000507864	PCDH7-202	processed_transcript	BH-Pcdh;BHPCDH;PPP1R120;PCDH7	15.9481	99.9399	15.8425	98.8298	3.64867	10.8984	1.29	3.85315	6.87399e-12
ENSG00000205212	2.64187	2.13571e-11	8.47548e-10	CCDC144NL	339184	ENST00000539484	CCDC144NL-203	processed_transcript	CCDC144NL	0.355361	2.2771	0.253367	1.82492	0.206388	1.21985	0.0729692	0.431282	0.000612499
ENSG00000074047	2.63958	8.66116e-16	5.64012e-14	GLI2	2736	ENST00000482119	GLI2-213	processed_transcript	CJS;HPE9;PHS2;THP1;THP2;GLI2	0.198579	1.2964	0.170421	1.24939	0.116562	0.417526	0.0412109	0.147618	4.83554e-06
ENSG00000147206	2.61884	1.10372e-09	3.27159e-08	NXF3	56000	ENST00000395065	NXF3-201	protein_coding	NXF3	0.104383	0.698871	0.0839343	0.767917	0.0736748	0.292264	0.026048	0.103331	6.7984e-05
ENSG00000187908	2.6182	0.000599867	0.00430343	DMBT1	1755	ENST00000338354	DMBT1-202	protein_coding	GP340;SAG;SALSA;muclin;DMBT1	1.71481	10.5851	1.53453	10.5855	0.569801	10.7257	0.201455	3.79209	0.0348903
ENSG00000092068	2.61035	4.29129e-06	6.01637e-05	SLC7A8	23428	ENST00000532568	SLC7A8-213	processed_transcript	LAT2;LPI-PC1;SLC7A8	0.125354	0.821808	0.0844556	0.854464	0.117862	0.557887	0.0416706	0.197243	0.00386839
ENSG00000167178	2.58838	3.94075e-12	1.72635e-10	ISLR2	57611	ENST00000561975	ISLR2-206	processed_transcript	LINX;ISLR2	0.239871	1.50249	0.254068	1.38399	0.173682	0.649621	0.061406	0.229676	0.000109985
ENSG00000172005	2.58014	2.11109e-25	2.78169e-23	MAL	4118	ENST00000489399	MAL-205	processed_transcript	MAL	0.660123	3.99883	0.596474	3.87183	0.160717	1.26333	0.0568222	0.446653	3.27579e-06
ENSG00000047617	2.57171	2.19231e-05	0.000252048	ANO2	57101	ENST00000536751	ANO2-203	processed_transcript	C12orf3;TMEM16B;ANO2	0.06296	0.426446	0.083192	0.40628	0.0591601	0.335715	0.0209163	0.118693	0.00925446
ENSG00000188818	2.55346	8.53638e-07	1.406e-05	ZDHHC11	79844	ENST00000503758	ZDHHC11-203	processed_transcript	ZNF399;ZDHHC11	0.491818	2.94044	0.461856	2.61147	0.185391	2.34648	0.0655456	0.829607	0.0107062
ENSG00000235481	2.55044	1.33563e-10	4.73251e-09	UBE2R2-AS1	101929665	ENST00000454429	UBE2R2-AS1-201	antisense	UBE2R2-AS1	0.124955	0.787288	0.125139	0.679699	0.125305	0.288274	0.0443021	0.10192	3.48776e-05
ENSG00000088340	2.52633	1.24917e-06	1.96168e-05	FER1L4	80307	ENST00000440443	FER1L4-206	processed_transcript	C20orf124;FER1L4	0.0731062	0.474556	0.0836113	0.446423	0.0818183	0.272492	0.0289271	0.0963404	0.00133956
ENSG00000138675	2.5233	2.21485e-17	1.69799e-15	FGF5	2250	ENST00000380628	FGF5-202	processed_transcript	HBGF-5;Smag-82;TCMGLY;FGF5	0.502529	2.9404	0.543249	2.85198	0.213822	1.11432	0.0755973	0.393973	2.85216e-05
ENSG00000227640	2.51468	2.52289e-09	7.09184e-08	SOX21-AS1	100507533	ENST00000438290	SOX21-AS1-201	lincRNA	SOX21-AS1	0.21967	1.30729	0.208262	1.24628	0.165748	0.644948	0.0586008	0.228023	0.000397332
ENSG00000268505	2.50929	4.624e-38	1.19982e-35	AC135012.3		ENST00000599841	AC135012.3-201	lincRNA		0.564311	3.27261	0.587664	3.24385	0.243981	0.487358	0.0862604	0.172307	1.20006e-09
ENSG00000145506	2.4865	0.000187812	0.0016236	NKD2	85409	ENST00000296849	NKD2-202	protein_coding	Naked2;NKD2	0.0834749	0.518992	0.0837721	0.405742	0.0627506	0.46831	0.0221857	0.165573	0.0206906
ENSG00000092096	2.48259	1.03903e-07	2.11137e-06	SLC22A17	51310	ENST00000354772	SLC22A17-202	protein_coding	24p3R;BOCT;BOIT;NGALR;NGALR2;NGALR3;hBOIT;SLC22A17	0.136771	0.811224	0.0846892	0.595796	0.128656	0.46971	0.0454869	0.166068	0.00154895
ENSG00000197872	2.47918	1.24999e-26	1.72806e-24	FAM49A	81553	ENST00000381323	FAM49A-201	protein_coding	FAM49A	0.933611	5.24837	0.875368	4.70828	0.373959	1.44335	0.132214	0.510301	1.04835e-06
ENSG00000235568	2.46123	6.83478e-06	9.00589e-05	NFAM1	150372	ENST00000329021	NFAM1-201	protein_coding	CNAIP;NFAM1	0.156567	0.912676	0.12585	0.865198	0.128254	0.617278	0.0453447	0.218241	0.00438101
ENSG00000171246	2.44548	0.00273792	0.0149588	NPTX1	4884	ENST00000575212	NPTX1-204	processed_transcript	NP1;NPTX1	0.125789	0.733224	0.0852106	0.623336	0.0894072	0.75023	0.0316102	0.265247	0.039236
ENSG00000123700	2.40465	1.99405e-17	1.54273e-15	KCNJ2	3759	ENST00000535240	KCNJ2-202	protein_coding	ATFB9;HHBIRK1;HHIRK1;IRK1;KIR2.1;LQT7;SQT3;KCNJ2	0.270824	1.48704	0.252036	1.43569	0.143934	0.387898	0.0508884	0.137143	8.71981e-07
ENSG00000010438	2.39826	2.88528e-55	1.56978e-52	PRSS3	5646	ENST00000468152	PRSS3-206	processed_transcript	MTG;PRSS4;T9;TRY3;TRY4;PRSS3	1.02337	5.45232	0.9603	5.42642	0.330938	0.537878	0.117004	0.190168	1.20241e-11
ENSG00000111348	2.39079	1.10085e-81	9.77206e-79	ARHGDIB	397	ENST00000539131	ARHGDIB-204	processed_transcript	D4;GDIA2;GDID4;LYGDI;Ly-GDI;RAP1GN1;RhoGDI2;ARHGDIB	5.15208	27.0644	5.21337	27.2638	0.672269	4.02434	0.237683	1.42282	4.30776e-10
ENSG00000130433	2.39067	0.000141382	0.00127584	CACNG6	59285	ENST00000252729	CACNG6-201	protein_coding	CACNG6	0.0838738	0.485915	0.0839343	0.315279	0.0446935	0.49517	0.0158016	0.175069	0.038269
ENSG00000253661	2.38974	7.69668e-06	0.000100086	ZFHX4-AS1	100192378	ENST00000522961	ZFHX4-AS1-204	antisense	ZFHX4-AS1	0.0841828	0.486116	0.083192	0.364339	0.0907586	0.316245	0.032088	0.111809	0.00386353
ENSG00000124102	2.345	2.80505e-08	6.41927e-07	PI3	5266	ENST00000243924	PI3-201	protein_coding	ESI;SKALP;WAP3;WFDC14;cementoin;PI3	0.311988	1.63568	0.210103	1.52129	0.285611	0.704819	0.100979	0.249191	0.000224408
ENSG00000132205	2.32071	9.27635e-114	1.73839e-110	EMILIN2	84034	ENST00000308080	EMILIN2-202	processed_transcript	EMILIN-2;FOAP-10;EMILIN2	11.0352	55.1549	10.5627	54.7165	1.65839	4.95766	0.58633	1.7528	9.65334e-13
ENSG00000125740	2.31785	9.26208e-06	0.000118076	FOSB	2354	ENST00000585836	FOSB-204	protein_coding	AP-1;G0S3;GOS3;GOSB;FOSB	2.65133	13.2617	2.73776	12.9538	0.612613	11.315	0.216591	4.00047	0.0190886
ENSG00000198691	2.30679	1.2758e-05	0.000157063	ABCA4	24	ENST00000465352	ABCA4-203	processed_transcript	ABC10;ABCR;ARMD2;CORD3;FFM;RMP;RP19;STGD;STGD1;ABCA4	0.177507	0.922014	0.166924	0.680021	0.103094	0.705375	0.0364493	0.249388	0.0104636
ENSG00000173237	2.28313	9.59509e-07	1.55756e-05	C11orf86		ENST00000308963	C11orf86-201	protein_coding	C11orf86	0.354358	1.77042	0.420962	1.74836	0.244817	1.05835	0.0865558	0.374182	0.00243899
ENSG00000138207	2.27737	1.39803e-23	1.59319e-21	RBP4	5950	ENST00000371464	RBP4-201	protein_coding	MCOPCB10;RDCCAS;RBP4	0.710432	3.48986	0.667333	3.23101	0.410361	0.64503	0.145084	0.228053	6.60342e-08
ENSG00000152784	2.27238	4.23677e-07	7.35915e-06	PRDM8	56978	ENST00000508965	PRDM8-207	processed_transcript	EPM10;KMT8D;PFM5;PRDM8	0.158	0.802263	0.167869	0.811861	0.105469	0.429656	0.0372888	0.151906	0.00104293
ENSG00000175274	2.26121	2.79858e-13	1.37924e-11	TP53I11	9537	ENST00000533955	TP53I11-221	processed_transcript	PIG11;TP53I11	3.09372	14.876	2.81461	15.1122	0.896833	7.65405	0.317078	2.70612	0.000699769
ENSG00000107165	2.25299	1.1421e-05	0.00014237	TYRP1	7306	ENST00000381142	TYRP1-202	processed_transcript	CAS2;CATB;GP75;OCA3;TRP;TRP1;TYRP;b-PROTEIN;TYRP1	0.104872	0.539252	0.0846892	0.584142	0.107545	0.329233	0.0380228	0.116402	0.00321829
ENSG00000135525	2.23668	3.92111e-10	1.29167e-08	MAP7	9053	ENST00000616617	MAP7-207	protein_coding	E-MAP-115;EMAP115;MAP7	1.31855	6.25559	1.30339	6.22923	0.224133	3.78527	0.079243	1.33829	0.00246067
ENSG00000130477	2.23272	5.85775e-10	1.8536e-08	UNC13A	23025	ENST00000519716	UNC13A-202	protein_coding	Munc13-1;UNC13A	2.74899	12.9638	2.73814	12.9651	0.604786	8.05671	0.213824	2.84848	0.00303997
ENSG00000183578	2.23156	5.37829e-29	8.72214e-27	TNFAIP8L3	388121	ENST00000327536	TNFAIP8L3-201	protein_coding	TIPE3;TNFAIP8L3	0.619745	2.94298	0.584605	3.13988	0.19248	0.535039	0.068052	0.189165	1.51447e-08
ENSG00000135077	2.23111	8.12802e-05	0.000795169	HAVCR2	84868	ENST00000517358	HAVCR2-202	processed_transcript	CD366;HAVcr-2;KIM-3;TIM3;TIMD-3;TIMD3;Tim-3;HAVCR2	0.188268	0.924549	0.208034	0.865305	0.124889	0.724942	0.0441548	0.256306	0.0133414
ENSG00000109610	2.22535	2.12364e-07	3.95334e-06	SOD3	6649	ENST00000598411	SOD3-203	protein_coding	EC-SOD;SOD3	0.166688	0.822166	0.125265	0.773826	0.18682	0.351204	0.0660508	0.124169	0.000367656
ENSG00000165509	2.22048	6.09108e-06	8.14959e-05	MAGEC3	139081	ENST00000483584	MAGEC3-204	processed_transcript	CT7.2;HCA2;MAGE-C3;MAGEC4;MAGEC3	0.177383	0.868461	0.208034	0.860064	0.0815664	0.553882	0.0288381	0.195827	0.00359634
ENSG00000124466	2.20055	7.09361e-08	1.50681e-06	LYPD3	27076	ENST00000244333	LYPD3-201	protein_coding	C4.4A;LYPD3	7.69653	35.4164	7.90662	33.5464	0.872955	25.9129	0.308636	9.16159	0.00910873
ENSG00000166104	2.19923	1.84193e-07	3.48665e-06	AC126323.1		ENST00000561706	AC126323.1-201	processed_transcript		1.21624	5.6228	1.28292	5.40113	0.327893	3.93151	0.115928	1.39	0.00696287
ENSG00000171408	2.18215	0.00156586	0.00953769	PDE7B	27115	ENST00000308191	PDE7B-201	protein_coding	bA472E5.1;PDE7B	0.415937	1.92879	0.293832	1.65854	0.379148	1.74153	0.134049	0.615723	0.030822
ENSG00000171873	2.18192	2.34738e-05	0.000268486	ADRA1D	146	ENST00000621688	ADRA1D-202	processed_transcript	ADRA1;ADRA1A;ADRA1R;ALPHA1;DAR;dJ779E11.2;ADRA1D	0.125699	0.608531	0.0842699	0.627098	0.109693	0.375905	0.0387825	0.132902	0.00362395
ENSG00000138135	2.1762	0.000128574	0.00117595	CH25H	9023	ENST00000371852	CH25H-201	protein_coding	C25H;CH25H	4.73808	21.4547	4.40291	21.5547	3.66147	15.5771	1.29453	5.50735	0.0104462
ENSG00000227953	2.16503	1.86411e-08	4.42819e-07	LINC01341	149134	ENST00000421003	LINC01341-202	antisense	LINC01341	0.167708	0.789704	0.167544	0.764589	0.11094	0.329066	0.0392232	0.116342	0.000172126
ENSG00000210195	2.16329	7.19806e-05	0.000715817	MT-TT		ENST00000387460	MT-TT-201	Mt_tRNA		0.283408	1.30568	0.211648	1.28094	0.225192	0.966579	0.0796173	0.341737	0.0113384
ENSG00000115738	2.15765	4.52613e-42	1.29386e-39	ID2	3398	ENST00000234091	ID2-201	protein_coding	GIG8;ID2A;ID2H;bHLHb26;ID2	3.65344	16.3413	3.8113	16.1078	0.583932	3.59649	0.206451	1.27155	1.12709e-07
ENSG00000270073	2.15248	1.75309e-06	2.65895e-05	TSPY6P	653174	ENST00000448518	TSPY6P-201	unprocessed_pseudogene	TSPYP6;TSPY6P	0.135802	0.642163	0.125007	0.496555	0.108892	0.346699	0.0384993	0.122577	0.00147722
ENSG00000269186	2.14705	2.18913e-15	1.34177e-13	LINC01082	100506542	ENST00000601250	LINC01082-201	lincRNA	TCONS_00024492;LINC01082	0.55444	2.49653	0.580956	2.54514	0.241267	0.741458	0.0853007	0.262145	5.82042e-06
ENSG00000250305	2.13424	6.06428e-19	5.38317e-17	KIAA1456	57604	ENST00000525249	KIAA1456-204	processed_transcript	C8orf79;TRM9L;KIAA1456	0.366468	1.64549	0.375021	1.67076	0.203876	0.285132	0.0720811	0.100809	6.30994e-08
ENSG00000169432	2.1334	5.66535e-35	1.32711e-32	SCN9A	6335	ENST00000409672	SCN9A-203	protein_coding	ETHA;FEB3B;GEFSP7;HSAN2D;NE-NA;NENA;Nav1.7;PN1;SFNP;SCN9A	1.21277	5.36272	1.17149	5.29526	0.364112	0.880294	0.128733	0.311231	6.65618e-09
ENSG00000259863	2.11943	1.6569e-08	3.9979e-07	SH3RF3-AS1	100287216	ENST00000567491	SH3RF3-AS1-201	lincRNA	SH3RF3-AS1	0.260719	1.17271	0.249343	1.25762	0.134977	0.531904	0.0477217	0.188056	0.000340819
ENSG00000160183	2.11698	3.1761e-18	2.65189e-16	TMPRSS3	64699	ENST00000474596	TMPRSS3-205	processed_transcript	DFNB10;DFNB8;ECHOS1;TADG12;TMPRSS3	1.19527	5.21737	1.26683	5.09115	0.251457	1.85924	0.0889035	0.65734	2.91872e-05
ENSG00000214548	2.11598	0.00183803	0.0108575	MEG3	55384	ENST00000556407	MEG3-226	lincRNA	FP504;GTL2;LINC00023;NCRNA00023;PRO0518;PRO2160;onco-lncRNA-83;prebp1;MEG3	0.335004	1.4885	0.376953	1.44566	0.154274	1.39924	0.0545442	0.494705	0.036121
ENSG00000198156	2.10138	0.000222877	0.00186831	NPIPB6	728741	ENST00000532254	NPIPB6-201	protein_coding	NPIPB;NPIPB6	0.199283	0.890086	0.209661	0.851406	0.11833	0.699249	0.0418361	0.247222	0.0154892
ENSG00000125285	2.08751	2.80494e-13	1.37924e-11	SOX21	11166	ENST00000376945	SOX21-201	protein_coding	SOX25;SOX21	0.408421	1.77207	0.336467	1.77719	0.279237	0.454776	0.098725	0.160787	4.37449e-06
ENSG00000171931	2.08409	4.95987e-13	2.36308e-11	FBXW10	10517	ENST00000573605	FBXW10-204	processed_transcript	Fbw10;HREP;SM25H2;SM2SH2;FBXW10	0.523098	2.2544	0.49558	2.17278	0.159049	0.872771	0.0562322	0.308571	7.5509e-05
ENSG00000143512	2.07133	2.52809e-29	4.18028e-27	HHIPL2	79802	ENST00000473144	HHIPL2-203	processed_transcript	KIAA1822L;HHIPL2	1.15292	4.87376	1.20156	4.78034	0.33245	0.948599	0.117539	0.33538	5.27308e-08
ENSG00000187689	2.07076	0.000288411	0.00231939	AMTN	401138	ENST00000339336	AMTN-201	protein_coding	UNQ689;AMTN	1.46437	6.18722	1.5464	5.92471	0.373782	5.59891	0.132152	1.97951	0.0320385
ENSG00000174600	2.06802	1.77331e-05	0.000210328	CMKLR1	1240	ENST00000312143	CMKLR1-201	protein_coding	CHEMERINR;ChemR23;DEZ;RVER1;CMKLR1	2.0588	8.66896	1.82705	8.93621	1.45273	5.14409	0.513616	1.81871	0.00355118
ENSG00000258545	2.06437	2.10652e-07	3.92581e-06	RHOXF1-AS1	101928969	ENST00000553843	RHOXF1-AS1-201	antisense	RHOXF1-AS1	0.187971	0.822019	0.16854	0.890224	0.146676	0.341146	0.0518576	0.120613	0.000267383
ENSG00000071991	2.06039	3.13295e-10	1.04634e-08	CDH19	28513	ENST00000262150	CDH19-201	protein_coding	CDH7;CDH7L2;CDH19	0.25161	1.08397	0.249825	1.02583	0.0906947	0.421919	0.0320654	0.149171	8.47474e-05
ENSG00000077264	2.05972	3.38815e-09	9.2767e-08	PAK3	5063	ENST00000484442	PAK3-209	processed_transcript	ARA;MRX30;MRX47;OPHN3;PAK-3;PAK3beta;bPAK;beta-PAK;PAK3	0.440701	1.86878	0.421467	1.81723	0.143324	0.934017	0.0506729	0.330225	0.000770634
ENSG00000171051	2.05762	5.35618e-10	1.71094e-08	FPR1	2357	ENST00000595042	FPR1-203	protein_coding	FMLP;FPR;FPR1	0.594655	2.51474	0.590045	2.25035	0.442271	0.560979	0.156366	0.198336	2.46615e-06
ENSG00000167703	2.05438	4.96913e-06	6.81041e-05	SLC43A2	124935	ENST00000574274	SLC43A2-207	processed_transcript	LAT4;SLC43A2	15.8479	65.8623	15.7394	66.0991	7.90472	46.1366	2.79474	16.3117	0.00914156
ENSG00000280179	2.0533	1.54207e-05	0.000186175	CU639417.6		ENST00000623297	CU639417.6-201	lincRNA		0.219501	0.94595	0.209134	1.02371	0.0975497	0.613437	0.034489	0.216883	0.00517978
ENSG00000269939	2.04603	0.00135391	0.00848255	PCF11-AS1	106736475	ENST00000602322	PCF11-AS1-201	lincRNA	PCF11-AS1	0.188549	0.812652	0.168024	0.582362	0.116425	0.748754	0.0411624	0.264725	0.0353113
ENSG00000184985	2.0424	4.82627e-09	1.28797e-07	SORCS2	57537	ENST00000511199	SORCS2-204	processed_transcript	SORCS2	3.70679	15.303	3.85799	15.2516	0.468807	9.61319	0.165748	3.39878	0.00424625
ENSG00000223764	2.03642	5.25809e-45	1.84756e-42	AL645608.1		ENST00000609207	AL645608.1-201	retained_intron		1.76852	7.29088	1.71842	7.2818	0.466217	0.841896	0.164833	0.297655	1.78565e-10
ENSG00000103241	2.0322	5.42809e-44	1.7951e-41	FOXF1	2294	ENST00000262426	FOXF1-201	protein_coding	ACDMPV;FKHL5;FREAC1;FOXF1	3.11886	12.7934	3.11095	12.6198	0.428765	2.38357	0.151591	0.842719	2.01795e-08
ENSG00000187134	2.01275	2.64384e-147	1.11477e-143	AKR1C1	1645	ENST00000477661	AKR1C1-205	processed_transcript	2-ALPHA-HSD;20-ALPHA-HSD;C9;DD1;DD1/DD2;DDH;DDH1;H-37;HAKRC;HBAB;MBAB;AKR1C1	9.91323	40.0414	9.94084	40.1443	0.635261	1.44405	0.224599	0.51055	1.18881e-17
ENSG00000160181	2.00905	4.41454e-85	4.37975e-82	TFF2	7032	ENST00000463771	TFF2-202	processed_transcript	SML1;SP;TFF2	3.3739	13.6068	3.31824	13.4008	0.424501	0.754849	0.150084	0.26688	9.38255e-15
ENSG00000005379	2.00608	4.79773e-11	1.79023e-09	TSPOAP1	9256	ENST00000581692	TSPOAP1-208	retained_intron	BZRAP1;PBR-IP;PRAX-1;PRAX1;RIM-BP1;RIMBP1;TSPOAP1	0.230157	0.957349	0.210103	0.980997	0.0853985	0.2388	0.0301929	0.0844284	1.16755e-06
ENSG00000152760	1.9866	0.000435018	0.00330051	TCTEX1D1	200132	ENST00000491611	TCTEX1D1-204	processed_transcript	TCTEX1D1	0.0942956	0.405564	0.0844556	0.320859	0.0938379	0.33063	0.0331767	0.116895	0.0226019
ENSG00000279312	1.98449	0.000112488	0.00104935	AL136164.4		ENST00000625013	AL136164.4-201	TEC		0.743275	2.97335	0.755442	2.93565	0.18535	2.44435	0.0655312	0.864209	0.0221039
ENSG00000125810	1.95586	1.75243e-08	4.20434e-07	CD93	22918	ENST00000246006	CD93-201	protein_coding	C1QR1;C1qR(P);C1qRP;CDw93;ECSM3;MXRA4;dJ737E23.1;CD93	0.228897	0.924063	0.20855	0.987977	0.175287	0.30561	0.0619734	0.108049	6.77193e-05
ENSG00000242875	1.94607	2.20143e-07	4.06673e-06	RBMY1B	378948	ENST00000383020	RBMY1B-202	protein_coding	RBMY1B	0.166906	0.67665	0.125265	0.634866	0.116273	0.242732	0.0411088	0.0858189	0.000101186
ENSG00000109758	1.90419	2.81278e-05	0.000313759	HGFAC	3083	ENST00000382774	HGFAC-201	protein_coding	HGFA;HGFAC	0.85644	3.23745	0.953318	3.1835	0.305389	2.26631	0.107971	0.801261	0.0106516
ENSG00000270069	1.88229	0.00142764	0.0088557	MIR222HG	104457406	ENST00000602461	MIR222HG-201	lincRNA	Lnc-Ang362;MIR222HG	2.02469	7.49238	2.20192	7.33536	0.855628	6.76312	0.30251	2.39113	0.0396392
ENSG00000170385	1.87672	4.52702e-13	2.18151e-11	SLC30A1	7779	ENST00000367001	SLC30A1-201	protein_coding	ZNT1;ZRC1;SLC30A1	6.01194	22.1062	6.0789	21.3226	0.771159	10.4698	0.272646	3.70162	0.000684042
ENSG00000251194	1.86326	0.00144962	0.00897552	AL133330.1		ENST00000510619	AL133330.1-201	sense_intronic		0.17846	0.677308	0.167223	0.672697	0.114092	0.549436	0.0403376	0.194255	0.0247691
ENSG00000260062	1.85498	0.00112668	0.00731433	GOLGA2P11	255180	ENST00000567230	GOLGA2P11-202	processed_transcript	GOLGA2P11	0.281521	1.04851	0.331679	0.907369	0.170956	0.852511	0.0604419	0.301408	0.0257134
ENSG00000142494	1.85095	2.61507e-20	2.54947e-18	SLC47A1	55244	ENST00000584348	SLC47A1-214	processed_transcript	MATE1;SLC47A1	2.53768	9.17793	2.35193	8.92017	0.979099	1.61762	0.346164	0.571916	1.01547e-07
ENSG00000205085	1.85091	0.00111318	0.00723782	FAM71F2	346653	ENST00000477515	FAM71F2-202	protein_coding	FAM137B;FAM71F2	0.251331	0.934699	0.209438	0.89643	0.200803	0.717561	0.0709946	0.253696	0.021224
ENSG00000171227	1.84921	0.000884562	0.00598436	TMEM37	140738	ENST00000465296	TMEM37-204	processed_transcript	PR;PR1;TMEM37	0.167568	0.632233	0.125007	0.629644	0.15547	0.46602	0.0549669	0.164763	0.0181128
ENSG00000181804	1.83211	6.22129e-39	1.63951e-36	SLC9A9	285195	ENST00000483124	SLC9A9-204	processed_transcript	AUTS16;NHE9;SLC9A9	4.78297	17.0599	4.67154	17.1305	0.51153	3.39487	0.180853	1.20027	8.11295e-08
ENSG00000151632	1.82836	1.11696e-26	1.55692e-24	AKR1C2	1646	ENST00000604184	AKR1C2-206	processed_transcript	AKR1C-pseudo;BABP;DD;DD-2;DD/BABP;DD2;DDH2;HAKRD;HBAB;MCDR2;SRXY8;TDD;AKR1C2	3.02293	10.7684	2.69463	10.4653	0.923635	1.84398	0.326554	0.651947	4.39959e-08
ENSG00000137877	1.81666	3.92715e-05	0.000423952	SPTBN5	51332	ENST00000320955	SPTBN5-201	protein_coding	BSPECV;HUBSPECV;HUSPECV;SPTBN5	1.6239	5.7473	1.57609	5.36965	0.304995	4.40367	0.107832	1.55693	0.0193255
ENSG00000149599	1.80428	3.48027e-14	1.91824e-12	DUSP15	128853	ENST00000459848	DUSP15-208	processed_transcript	C20orf57;VHY;DUSP15	2.24082	7.85256	2.35437	7.33339	0.440654	3.06558	0.155795	1.08385	0.000154441
ENSG00000124882	1.80417	1.81507e-05	0.000214277	EREG	2069	ENST00000503689	EREG-202	processed_transcript	EPR;ER;Ep;EREG	28.5673	99.7917	28.8742	99.0439	9.18226	72.5304	3.24642	25.6434	0.0154768
ENSG00000262769	1.79115	2.83295e-06	4.11547e-05	AC025627.1		ENST00000574267	AC025627.1-201	antisense		0.177853	0.643499	0.167869	0.534134	0.0696538	0.296452	0.0246263	0.104811	0.000699043
ENSG00000130176	1.7808	1.15891e-10	4.13238e-09	CNN1	1264	ENST00000588468	CNN1-207	processed_transcript	HEL-S-14;SMCC;Sm-Calp;CNN1	2.24209	7.72919	2.24578	7.74921	0.419708	3.63876	0.148389	1.28649	0.000828682
ENSG00000225614	1.7796	6.69585e-07	1.135e-05	ZNF469	84627	ENST00000565624	ZNF469-202	protein_coding	BCS;BCS1;ZNF469	2.01934	6.95993	2.06823	6.93109	0.372125	4.35611	0.131566	1.54012	0.00646816
ENSG00000269486	1.76122	2.04807e-06	3.06774e-05	AC011455.2		ENST00000599320	AC011455.2-201	lincRNA		1.99771	6.79913	2.05426	6.97209	0.382503	4.37031	0.135235	1.54514	0.00790104
ENSG00000279265	1.75623	0.00460916	0.0227371	AC000123.2		ENST00000623124	AC000123.2-201	TEC		0.125738	0.450162	0.125311	0.2251	0.100473	0.447309	0.0355227	0.158148	0.0651059
ENSG00000244681	1.75397	6.06007e-08	1.30203e-06	MTHFD2P1	100287639	ENST00000494840	MTHFD2P1-203	processed_transcript	MTHFD2P1	0.375943	1.29624	0.372231	1.12154	0.254142	0.431069	0.0898528	0.152406	0.000134158
ENSG00000251281	1.75005	6.5095e-07	1.10898e-05	AC034223.2		ENST00000511840	AC034223.2-201	lincRNA		0.555195	1.89246	0.463146	1.83311	0.231888	0.971696	0.0819847	0.343546	0.00200468
ENSG00000151790	1.74527	1.99191e-06	2.98893e-05	TDO2	6999	ENST00000503634	TDO2-201	processed_transcript	TDO;TO;TPH2;TRPO;TDO2	0.251283	0.868143	0.209077	0.803561	0.184586	0.344334	0.0652612	0.12174	0.00053298
ENSG00000175147	1.7433	1.74293e-11	6.99911e-10	TMEM51-AS1	200197	ENST00000310916	TMEM51-AS1-201	antisense	C1orf126;TMEM51-AS1	0.450417	1.53302	0.41969	1.47333	0.148297	0.452829	0.052431	0.160099	1.58379e-05
ENSG00000271806	1.73309	1.331e-06	2.07091e-05	AL590822.2		ENST00000606533	AL590822.2-201	antisense		0.209285	0.721308	0.166706	0.676556	0.186562	0.215069	0.0659595	0.0760383	0.000165721
ENSG00000160471	1.72861	0.00900622	0.0385557	COX6B2	125965	ENST00000589879	COX6B2-208	processed_transcript	COXVIB2;CT59;COX6B2	0.241043	0.823841	0.208262	0.625004	0.199465	0.759613	0.0705216	0.268564	0.0544439
ENSG00000126562	1.72771	1.16321e-40	3.21619e-38	WNK4	65266	ENST00000587705	WNK4-202	processed_transcript	PHA2B;PRKWNK4;WNK4	6.23663	20.6727	5.84951	20.9305	0.927493	3.35976	0.327918	1.18785	1.27275e-08
ENSG00000163814	1.72342	0.000793466	0.0054445	CDCP1	64866	ENST00000490471	CDCP1-203	processed_transcript	CD318;SIMA135;TRASK;CDCP1	0.671536	2.2413	0.589346	2.10693	0.337899	1.77915	0.119465	0.629026	0.0279509
ENSG00000258766	1.71657	0.00603696	0.0280571	DIO2-AS1	100628307	ENST00000553979	DIO2-AS1-201	antisense	DIO2-AS1	0.839611	2.78336	0.870916	2.81023	0.374542	2.57703	0.132421	0.911116	0.0532188
ENSG00000114841	1.71638	1.18898e-28	1.89182e-26	DNAH1	25981	ENST00000466628	DNAH1-202	processed_transcript	DNAHC1;HDHC7;HL-11;HL11;HSRF-1;XLHSRF-1;DNAH1	1.15197	3.80918	1.1324	3.62398	0.342155	0.372922	0.12097	0.131848	5.81168e-10
ENSG00000120217	1.71615	0.00157599	0.00958158	CD274	29126	ENST00000498261	CD274-205	processed_transcript	B7-H;B7H1;PD-L1;PDCD1L1;PDCD1LG1;PDL1;CD274	5.2783	17.366	5.32578	17.1939	2.34427	14.9134	0.828823	5.27267	0.0399303
ENSG00000224945	1.7103	3.95875e-06	5.57332e-05	AL353150.1		ENST00000456944	AL353150.1-201	sense_intronic		0.209772	0.709962	0.252036	0.68779	0.100275	0.308018	0.0354527	0.108901	0.000643934
ENSG00000254842	1.70954	0.000194066	0.00166826	AP003486.1		ENST00000533812	AP003486.1-201	lincRNA		0.261117	0.880173	0.2536	0.890182	0.120148	0.577586	0.0424786	0.204208	0.0101773
ENSG00000196993	1.70613	0.000900842	0.00607744	NPIPB9	100507607	ENST00000357796	NPIPB9-201	protein_coding	NPIPB9	0.272335	0.912999	0.290252	0.674926	0.125351	0.737266	0.0443183	0.260663	0.0295341
ENSG00000230439	1.69231	0.000425226	0.00323933	AL512488.1		ENST00000433544	AL512488.1-201	sense_intronic		0.385699	1.27275	0.333625	1.14378	0.274768	0.852723	0.0971451	0.301483	0.0141662
ENSG00000254287	1.69174	0.00240991	0.0134606	AC007991.4		ENST00000522970	AC007991.4-201	antisense		0.146181	0.498062	0.166229	0.317244	0.0859075	0.447125	0.0303729	0.158082	0.0463026
ENSG00000273576	1.68421	0.00324821	0.0171845	AC009283.1		ENST00000615852	AC009283.1-201	lincRNA		0.168107	0.56306	0.165983	0.500933	0.142735	0.429204	0.0504645	0.151747	0.0269988
ENSG00000259207	1.68176	2.8896e-14	1.61377e-12	ITGB3	3690	ENST00000559488	ITGB3-201	protein_coding	BDPLT16;BDPLT2;CD61;GP3A;GPIIIa;GT;ITGB3	2.2857	7.35416	2.12763	7.19088	0.56529	2.47726	0.19986	0.875844	6.07795e-05
ENSG00000250644	1.6703	1.70774e-06	2.59718e-05	AC068580.4		ENST00000636615	AC068580.4-201	protein_coding		0.250331	0.823673	0.209077	0.802807	0.170914	0.30345	0.0604273	0.107286	0.000370641
ENSG00000151012	1.67018	8.73091e-14	4.59806e-12	SLC7A11	23657	ENST00000280612	SLC7A11-201	protein_coding	CCBR1;xCT;SLC7A11	19.2437	61.2679	19.3142	61.1235	1.65254	26.194	0.584263	9.26096	0.000472468
ENSG00000170160	1.66921	0.000287418	0.00231278	CCDC144A	9720	ENST00000478303	CCDC144A-213	processed_transcript	CCDC144A	0.251405	0.823125	0.253367	0.758229	0.0896311	0.609302	0.0316894	0.215421	0.0199527
ENSG00000253698	1.66452	5.41267e-10	1.71921e-08	AC136601.1		ENST00000521803	AC136601.1-201	antisense		0.576053	1.84997	0.586246	1.79915	0.270513	0.547417	0.0956407	0.193541	3.86158e-05
ENSG00000179674	1.66245	0.00340266	0.0178007	ARL14	80117	ENST00000320767	ARL14-201	protein_coding	ARF7;ARL14	0.187992	0.619195	0.209661	0.625894	0.0731012	0.522391	0.0258452	0.184693	0.0364973
ENSG00000132530	1.66174	4.33078e-16	2.96922e-14	XAF1	54739	ENST00000576459	XAF1-218	processed_transcript	BIRC4BP;HSXIAPAF1;XIAPAF1;XAF1	1.35911	4.32708	1.34971	4.2338	0.568958	0.757213	0.201157	0.267715	4.07465e-07
ENSG00000186567	1.66093	0.00173455	0.0103557	CEACAM19	56971	ENST00000480278	CEACAM19-204	processed_transcript	CEACM19;CEAL1;CEACAM19	0.188904	0.620071	0.165193	0.538665	0.141241	0.450733	0.0499362	0.159358	0.0217309
ENSG00000162493	1.66005	1.43161e-07	2.78816e-06	PDPN	10630	ENST00000294489	PDPN-201	protein_coding	AGGRUS;GP36;GP40;Gp38;HT1A-1;OTS8;PA2.26;T1A;T1A-2;T1A2;TI1A;PDPN	2.98743	9.46268	2.9596	9.3862	0.574689	5.29679	0.203183	1.8727	0.00400259
ENSG00000118523	1.65517	6.54191e-09	1.70271e-07	CTGF	1490	ENST00000367976	CTGF-201	protein_coding	CCN2;HCS24;IGFBP8;NOV2;CTGF	31.1475	98.1222	32.1086	97.9414	13.2959	37.9147	4.70082	13.4049	0.000331777
ENSG00000149591	1.65506	1.50196e-24	1.84906e-22	TAGLN	6876	ENST00000392951	TAGLN-202	protein_coding	SM22;SMCC;TAGLN1;WS3-10;TAGLN	32.6503	102.85	31.8777	101.088	2.41612	31.2317	0.854226	11.0421	1.83311e-05
ENSG00000175040	1.65095	9.27067e-11	3.34101e-09	CHST2	9435	ENST00000309575	CHST2-201	protein_coding	C6ST;GST-2;GST2;Gn6ST-1;HEL-S-75;glcNAc6ST-1;CHST2	1.78015	5.61347	1.49846	5.31624	0.669815	1.97503	0.236816	0.698277	0.000134871
ENSG00000255521	1.64358	0.000102835	0.000973847	AL356215.1		ENST00000528366	AL356215.1-201	antisense		0.219475	0.709353	0.170421	0.633083	0.0977738	0.428351	0.0345683	0.151445	0.00704138
ENSG00000241322	1.63407	1.00153e-07	2.04501e-06	CDRT1	374286	ENST00000630868	CDRT1-208	protein_coding	C170RF1;C17ORF1;C17ORF1A;FBXW10B;FBXW10P1;HREP;SM25H2;CDRT1	0.699149	2.19631	0.630684	2.23184	0.323826	0.88943	0.11449	0.314461	0.000524937
ENSG00000232354	1.6318	1.07284e-06	1.7135e-05	VIPR1-AS1	100874007	ENST00000626268	VIPR1-AS1-217	antisense	VIPR1-AS1	0.262156	0.834238	0.249576	0.814053	0.164511	0.276934	0.0581635	0.097911	0.000186271
ENSG00000155093	1.63139	1.86502e-05	0.000218744	PTPRN2	5799	ENST00000389413	PTPRN2-201	protein_coding	IA-2beta;IAR;ICAAR;PTPRP;R-PTP-N2;PTPRN2	0.428883	1.35204	0.290972	1.35834	0.30661	0.621948	0.108403	0.219892	0.00208837
ENSG00000170500	1.63074	7.68896e-40	2.05844e-37	LONRF2	164832	ENST00000393437	LONRF2-201	protein_coding	RNF192;LONRF2	2.11324	6.57282	2.07527	6.66735	0.40689	0.470549	0.143857	0.166364	8.9251e-12
ENSG00000179862	1.62902	1.28218e-07	2.54414e-06	CITED4	163732	ENST00000372638	CITED4-201	protein_coding	CITED4	0.575663	1.80377	0.499489	1.83414	0.293325	0.67741	0.103706	0.239501	0.000337611
ENSG00000158270	1.6217	6.28624e-10	1.97437e-08	COLEC12	81035	ENST00000580242	COLEC12-202	processed_transcript	CLP1;NSR2;SCARA4;SRCL;COLEC12	0.856314	2.66252	0.762461	2.36654	0.343378	0.944318	0.121403	0.333867	0.000166455
ENSG00000173805	1.61364	2.27421e-05	0.000260576	HAP1	9001	ENST00000458656	HAP1-207	protein_coding	HAP2;HIP5;HLP;hHLP1;HAP1	0.19882	0.630921	0.209077	0.630097	0.10883	0.27725	0.0384771	0.0980227	0.00107504
ENSG00000277758	1.60649	2.16321e-09	6.12159e-08	FO681492.1		ENST00000623662	FO681492.1-201	protein_coding		1.27889	3.91555	1.1636	4.01682	0.483622	1.44066	0.170986	0.509351	0.000231092
ENSG00000143850	1.60613	4.72499e-24	5.57284e-22	PLEKHA6	22874	ENST00000485632	PLEKHA6-203	processed_transcript	PEPP-3;PEPP3;PLEKHA6	3.47708	10.6064	3.30387	10.4143	0.488885	2.43362	0.172847	0.860415	1.14505e-06
ENSG00000118473	1.60505	2.96659e-10	9.92748e-09	SGIP1	84251	ENST00000493564	SGIP1-213	processed_transcript	SGIP1	0.546157	1.67941	0.539108	1.62997	0.26938	0.425378	0.0952403	0.150394	1.75074e-05
ENSG00000150048	1.60399	9.8745e-05	0.000939861	CLEC1A	51267	ENST00000315330	CLEC1A-201	protein_coding	CLEC-1;CLEC1;CLEC1A	0.952099	2.9166	1.10721	2.74625	0.530418	1.64274	0.187531	0.580798	0.00618501
ENSG00000110848	1.59627	2.54012e-05	0.000286759	CD69	969	ENST00000228434	CD69-201	protein_coding	AIM;BL-AC/P26;CLEC2C;EA1;GP32/28;MLR-3;CD69	0.37605	1.16039	0.413077	1.33927	0.278944	0.427498	0.0986218	0.151143	0.000671097
ENSG00000215386	1.59363	9.1579e-07	1.49599e-05	MIR99AHG	388815	ENST00000635845	MIR99AHG-220	lincRNA	C21orf34;C21orf35;LINC00478;MONC;MIR99AHG	0.364582	1.12592	0.251316	1.12518	0.232122	0.405128	0.0820675	0.143234	0.000403199
ENSG00000169245	1.5908	5.05385e-10	1.62668e-08	CXCL10	3627	ENST00000306602	CXCL10-201	protein_coding	C7;IFI10;INP10;IP-10;SCYB10;crg-2;gIP-10;mob-1;CXCL10	0.511747	1.56639	0.457356	1.71669	0.21112	0.42708	0.0746422	0.150996	2.08663e-05
ENSG00000227706	1.59059	6.91766e-54	3.64604e-51	AL713998.1		ENST00000412872	AL713998.1-201	lincRNA		5.09392	15.3724	5.07728	15.6104	0.667135	1.18107	0.235868	0.417571	4.20268e-12
ENSG00000196406	1.58889	1.59797e-17	1.242e-15	SPANXD	64648	ENST00000370515	SPANXD-201	protein_coding	CT11.4;SPANX-C;SPANX-D;SPANX-E;SPANXE;dJ171K16.1;SPANXD	1.4892	4.49677	1.58671	4.26346	0.550367	0.732859	0.194584	0.259105	2.33281e-07
ENSG00000249102	1.58354	0.010039	0.0421084	AC034223.1		ENST00000511054	AC034223.1-201	lincRNA		0.304545	0.933196	0.166077	0.898947	0.300328	0.731693	0.106182	0.258693	0.041201
ENSG00000210154	1.58125	0.000127037	0.0011651	MT-TD		ENST00000387419	MT-TD-201	Mt_tRNA		3.59965	10.7955	3.56356	11.2166	2.66631	2.81353	0.942682	0.994732	0.000122687
ENSG00000246022	1.57998	4.19742e-05	0.000450342	ALDH1L1-AS2	100862662	ENST00000500232	ALDH1L1-AS2-201	antisense	ALDH1L1-AS2	0.283235	0.866648	0.294019	0.774574	0.119128	0.483437	0.0421182	0.170921	0.00511553
ENSG00000118785	1.57647	1.68245e-42	5.06717e-40	SPP1	6696	ENST00000513981	SPP1-210	processed_transcript	BNSP;BSPI;ETA-1;OPN;SPP1	2.46204	7.36102	2.51382	7.27656	0.308369	0.548173	0.109025	0.193808	2.88755e-12
ENSG00000280054	1.56855	7.58819e-05	0.000749312	AC004241.5		ENST00000623870	AC004241.5-201	TEC		0.208653	0.641392	0.169379	0.541747	0.125868	0.326276	0.0445012	0.115356	0.0035357
ENSG00000163235	1.56815	3.60377e-09	9.78763e-08	TGFA	7039	ENST00000460808	TGFA-208	processed_transcript	TFGA;TGFA	66.1438	196.153	64.8056	194.932	6.08218	101.038	2.15037	35.7223	0.00271562
ENSG00000116176	1.56723	2.37854e-05	0.000271424	TPSG1	25823	ENST00000234798	TPSG1-201	protein_coding	PRSS31;TMT;trpA;TPSG1	0.210482	0.641238	0.16703	0.540083	0.120926	0.270006	0.0427538	0.0954614	0.00104435
ENSG00000250033	1.56672	1.19946e-05	0.000148314	SLC7A11-AS1	641364	ENST00000510066	SLC7A11-AS1-201	antisense	SLC7A11-AS1	1.25567	3.74151	1.22059	3.60274	0.331655	2.2643	0.117258	0.80055	0.0082741
ENSG00000165995	1.55931	0.00238176	0.0133534	CACNB2	783	ENST00000467034	CACNB2-210	processed_transcript	CACNLB2;CAVB2;MYSB;CACNB2	0.156804	0.483033	0.165995	0.365547	0.121738	0.365813	0.0430409	0.129334	0.031266
ENSG00000224950	1.55826	0.000153728	0.00136967	AL390066.1		ENST00000456414	AL390066.1-201	lincRNA		0.501012	1.49839	0.424763	1.46787	0.262483	0.89346	0.0928017	0.315886	0.00901105
ENSG00000006283	1.55651	0.000136297	0.00123657	CACNA1G	8913	ENST00000360761	CACNA1G-205	protein_coding	Ca(V)T.1;Cav3.1;NBR13;SCA42;CACNA1G	0.743275	2.20716	0.582344	1.91438	0.31839	1.40747	0.112568	0.497616	0.0123698
ENSG00000279296	1.5553	8.51015e-15	5.0898e-13	PRAL	109245082	ENST00000624952	PRAL-201	TEC	lncRNA-PRAL;PRAL	0.961908	2.85055	0.843452	2.73255	0.409594	0.471065	0.144813	0.166547	6.1981e-07
ENSG00000160190	1.54618	1.24187e-32	2.32727e-30	SLC37A1	54020	ENST00000454800	SLC37A1-205	processed_transcript	G3PP;SLC37A1	1.85165	5.43244	1.82942	5.4701	0.506903	0.13467	0.179217	0.0476129	1.72952e-11
ENSG00000132840	1.54336	1.14847e-05	0.000143059	BHMT2	23743	ENST00000255192	BHMT2-201	protein_coding	BHMT2	0.209099	0.630414	0.169067	0.625089	0.108816	0.201975	0.0384721	0.0714091	0.000136031
ENSG00000259408	1.54277	0.00041442	0.00317133	AC010809.2		ENST00000560404	AC010809.2-201	antisense		0.282932	0.844333	0.210858	0.822328	0.172378	0.520592	0.0609447	0.184057	0.0117452
ENSG00000178623	1.53789	0.00383356	0.0195693	GPR35	2859	ENST00000319838	GPR35-201	protein_coding	GPR35	0.198796	0.598515	0.170421	0.54051	0.159158	0.439059	0.0562709	0.155231	0.0296593
ENSG00000164626	1.53759	7.77574e-05	0.000766038	KCNK5	8645	ENST00000359534	KCNK5-201	protein_coding	K2p5.1;KCNK5b;TASK-2;TASK2;KCNK5	1.53814	4.48658	1.38349	4.58482	0.778852	2.50667	0.275366	0.88624	0.00672003
ENSG00000154654	1.5366	3.59715e-15	2.19024e-13	NCAM2	4685	ENST00000486367	NCAM2-205	processed_transcript	NCAM21;NCAM2	2.24571	6.5408	2.59264	6.6534	0.844819	0.91185	0.298689	0.322388	1.2406e-07
ENSG00000215417	1.53615	0.0101902	0.0425944	MIR17HG	407975	ENST00000582141	MIR17HG-203	retained_intron	C13orf25;FGLDS2;LINC00048;MIHG1;MIRH1;MIRHG1;NCRNA00048;miR-17-92;MIR17HG	0.16768	0.506483	0.16854	0.540656	0.0891176	0.433597	0.0315078	0.1533	0.0481676
ENSG00000273058	1.53484	0.000170863	0.00150014	AL359921.2		ENST00000608547	AL359921.2-201	antisense		0.230319	0.688571	0.251024	0.675177	0.124173	0.366162	0.0439019	0.129458	0.00474259
ENSG00000183454	1.52857	7.98718e-11	2.90954e-09	GRIN2A	2903	ENST00000461292	GRIN2A-203	processed_transcript	EPND;FESD;GluN2A;LKS;NMDAR2A;NR2A;GRIN2A	6.78887	19.6083	6.78389	19.1794	2.89058	4.13685	1.02197	1.4626	4.675e-06
ENSG00000126878	1.52831	3.27732e-07	5.86164e-06	AIF1L	83543	ENST00000472942	AIF1L-209	processed_transcript	C9orf58;IBA2;AIF1L	0.711369	2.07309	0.677514	2.25125	0.304018	0.803182	0.107487	0.283968	0.000513922
ENSG00000276107	1.52638	0.003635	0.0187543	AC037198.2		ENST00000478845	AC037198.2-201	sense_intronic		0.588171	1.71342	0.456317	1.60228	0.418256	1.28151	0.147876	0.453082	0.0332596
ENSG00000169752	1.52476	1.46072e-08	3.57568e-07	NRG4	145957	ENST00000567467	NRG4-212	processed_transcript	HRG4;NRG4	0.533466	1.55798	0.426053	1.42708	0.23833	0.506331	0.0842624	0.179015	0.000140088
ENSG00000273730	1.51685	9.05659e-19	7.91443e-17	RNA5-8S4	106632260	ENST00000619779	RNA5-8S4-201	rRNA	RNA5-8S4	2.21073	6.34356	2.24957	6.53402	0.682596	0.979581	0.241334	0.346334	1.21341e-07
ENSG00000223544	1.51244	4.44323e-05	0.000472804	AC005838.1		ENST00000430712	AC005838.1-201	unprocessed_pseudogene		0.261833	0.767661	0.254326	0.722329	0.185373	0.318801	0.0655393	0.112713	0.00166754
ENSG00000210151	1.51101	4.58676e-05	0.000485626	MT-TS1		ENST00000387416	MT-TS1-201	Mt_tRNA		4.34553	12.4073	4.29344	12.3683	3.01254	2.42396	1.0651	0.856999	3.88734e-05
ENSG00000122877	1.50699	3.01564e-14	1.67861e-12	EGR2	1959	ENST00000639815	EGR2-206	processed_transcript	AT591;CMT1D;CMT4E;KROX20;EGR2	2.12604	6.06122	2.14335	6.3389	0.583394	1.52283	0.206261	0.538401	8.25466e-06
ENSG00000172575	1.50552	2.14033e-07	3.98002e-06	RASGRP1	10125	ENST00000310803	RASGRP1-201	protein_coding	CALDAG-GEFI;CALDAG-GEFII;RASGRP;V;hRasGRP1;RASGRP1	1.17346	3.35168	1.13395	3.28633	0.110022	1.65984	0.0388985	0.586843	0.00236036
ENSG00000229400	1.50548	3.34522e-28	4.99296e-26	AL596330.1		ENST00000431691	AL596330.1-201	antisense		1.69586	4.83679	1.70852	5.01357	0.296977	0.512027	0.104997	0.181029	5.0508e-10
ENSG00000264127	1.5045	1.79757e-05	0.000212906	SCML2P1	100421167	ENST00000584511	SCML2P1-201	processed_pseudogene	SCML2P1	0.250375	0.732526	0.251316	0.718632	0.140556	0.291078	0.0496942	0.102911	0.000858308
ENSG00000103269	1.50405	1.4242e-05	0.000173309	RHBDL1	9028	ENST00000352681	RHBDL1-202	protein_coding	RHBDL;RRP;RHBDL1	1.00675	2.87397	1.00537	2.86151	0.379957	1.53357	0.134335	0.5422	0.00483366
ENSG00000174808	1.50333	9.36812e-10	2.83667e-08	BTC	685	ENST00000395743	BTC-201	protein_coding	BTC	2.17879	6.19532	2.06594	6.11144	0.563497	2.38836	0.199226	0.844411	0.000389966
ENSG00000169302	1.49923	2.29561e-09	6.48537e-08	STK32A	202374	ENST00000306304	STK32A-201	retained_intron	YANK1;STK32A	3.15689	8.94689	3.1783	9.24018	1.3583	2.39492	0.480231	0.846731	3.55979e-05
ENSG00000264112	1.4989	0.000597525	0.00429027	AC015813.1		ENST00000582096	AC015813.1-201	lincRNA		0.921232	2.62328	0.934478	2.44355	0.124086	1.97754	0.0438711	0.699165	0.0291646
ENSG00000127928	1.48725	0.0124636	0.0499046	GNGT1	2792	ENST00000455502	GNGT1-205	protein_coding	GNG1;GNGT1	0.472596	1.34386	0.50418	1.12798	0.187081	1.29954	0.066143	0.459455	0.081524
ENSG00000164743	1.48438	1.02967e-10	3.68714e-09	C8orf48		ENST00000297324	C8orf48-201	protein_coding	C8orf48	2.28854	6.42726	2.19325	6.36321	0.716206	2.05239	0.253217	0.725631	9.61522e-05
ENSG00000274917	1.48295	6.21504e-13	2.91175e-11	RNA5-8S5	109864274	ENST00000611446	RNA5-8S5-201	rRNA	RN5-8S1;RNA5-8S5;RN5-8S1;RNA5-8S5;RN5-8S1;RNA5-8S5;RN5-8S1;RNA5-8S5;RN5-8S1;RNA5-8S5	1.16359	3.26991	1.0762	3.1306	0.39711	0.771882	0.1404	0.272902	7.76766e-06
ENSG00000130762	1.48158	4.56469e-09	1.22397e-07	ARHGEF16	27237	ENST00000378378	ARHGEF16-203	protein_coding	GEF16;NBR;ARHGEF16	2.24138	6.27803	2.17741	6.48735	0.599969	2.47653	0.212121	0.875584	0.000518057
ENSG00000270890	1.48078	0.00263701	0.0145156	AL049844.2		ENST00000604280	AL049844.2-201	processed_pseudogene		0.198936	0.574567	0.209077	0.536539	0.0618995	0.44991	0.0218848	0.159067	0.0346546
ENSG00000143786	1.47934	6.06091e-83	5.67908e-80	CNIH3	149111	ENST00000471578	CNIH3-204	processed_transcript	CNIH-3;CNIH3	21.9629	61.2516	21.5957	60.946	1.99752	2.84432	0.706229	1.00562	1.73144e-14
ENSG00000264785	1.47409	0.00115512	0.00745302	AC005722.3		ENST00000580884	AC005722.3-201	antisense		1.27541	3.56347	1.32723	3.05141	0.326532	2.76759	0.115446	0.97849	0.0358048
ENSG00000114805	1.47169	3.99331e-07	6.99389e-06	PLCH1	23007	ENST00000494598	PLCH1-206	protein_coding	PLCL3;PLCH1	0.313198	0.889518	0.251316	0.819764	0.190715	0.163133	0.0674281	0.0576762	1.41305e-05
ENSG00000183570	1.47101	6.43906e-06	8.54454e-05	PCBP3	54039	ENST00000465077	PCBP3-209	processed_transcript	ALPHA-CP3;PCBP3-OT1;PCBP3OT;PCBP3	0.314639	0.889769	0.414599	0.845706	0.160238	0.34526	0.0566525	0.122068	0.000771827
ENSG00000220161	1.46075	0.0033681	0.0176637	LINC02076	400579	ENST00000577684	LINC02076-201	lincRNA	LINC02076	0.177615	0.509793	0.167544	0.449554	0.104424	0.39598	0.0369193	0.14	0.0377581
ENSG00000160161	1.45644	1.03039e-07	2.10061e-06	CILP2	148113	ENST00000588333	CILP2-203	processed_transcript	CLIP-2;CILP2	1.51618	4.18166	1.5464	4.1538	0.431495	1.80181	0.152557	0.637034	0.00114937
ENSG00000265933	1.45541	4.26133e-08	9.40727e-07	LINC00668	400643	ENST00000581725	LINC00668-206	lincRNA	LINC00668	0.658555	1.82783	0.711733	1.8259	0.327408	0.501473	0.115756	0.177297	7.51818e-05
ENSG00000261150	1.45409	0.000146362	0.00131375	EPPK1	83481	ENST00000615648	EPPK1-202	protein_coding	EPIPL;EPIPL1;EPPK1	0.794302	2.19618	0.797827	2.06404	0.246565	1.37683	0.0871741	0.486782	0.0132413
ENSG00000227220	1.45183	1.43165e-05	0.00017409	AL133346.1		ENST00000435287	AL133346.1-201	antisense		0.314668	0.876967	0.3759	0.819714	0.177682	0.332402	0.0628202	0.117522	0.000857242
ENSG00000261326	1.45148	0.000521433	0.00383536	LINC01355	100996511	ENST00000566551	LINC01355-201	lincRNA	LINC01355	0.504276	1.3956	0.417575	1.29688	0.179399	0.957459	0.0634271	0.338513	0.0214723
ENSG00000106799	1.45017	5.402e-05	0.000559301	TGFBR1	7046	ENST00000547314	TGFBR1-204	protein_coding	AAT5;ACVRLK4;ALK-5;ALK5;ESS1;LDS1;LDS1A;LDS2A;MSSE;SKR4;TGFR-1;tbetaR-I;TGFBR1	47.8423	130.744	48.2574	128.438	2.88029	88.801	1.01833	31.3959	0.0194372
ENSG00000131203	1.44442	1.15721e-05	0.000143935	IDO1	3620	ENST00000518804	IDO1-203	protein_coding	IDO;IDO-1;INDO;IDO1	1.03721	2.84098	0.999302	2.58179	0.30776	1.53585	0.10881	0.543006	0.00573147
ENSG00000179698	1.44433	0.00732588	0.0326356	WDR97	340390	ENST00000533108	WDR97-205	processed_transcript	KIAA1875;WDR97	0.16754	0.4754	0.16703	0.405614	0.0889539	0.404352	0.0314499	0.14296	0.0540141
ENSG00000156466	1.43678	0.000260845	0.00212737	GDF6	392255	ENST00000287020	GDF6-201	protein_coding	BMP-13;BMP13;CDMP2;KFM;KFS;KFS1;KFSL;SGM1;GDF6	0.209838	0.584449	0.250545	0.536745	0.148033	0.266805	0.0523374	0.0943299	0.0037331
ENSG00000278233	1.43654	1.72428e-09	4.96274e-08	RNA5-8S5	109864274	ENST00000612463	RNA5-8S5-207	rRNA	RN5-8S1;RNA5-8S5;RN5-8S1;RNA5-8S5;RN5-8S1;RNA5-8S5;RN5-8S1;RNA5-8S5;RN5-8S1;RNA5-8S5	1.20511	3.27856	1.33616	3.31693	0.529526	0.799118	0.187216	0.282531	2.66132e-05
ENSG00000250218	1.43413	0.000411888	0.00315625	ALDH1L1-AS1	100874204	ENST00000512384	ALDH1L1-AS1-201	antisense	ALDH1L1-AS1	0.335261	0.923978	0.330387	0.850105	0.167296	0.535875	0.059148	0.18946	0.010214
ENSG00000100739	1.43102	2.10191e-30	3.61742e-28	BDKRB1	623	ENST00000557122	BDKRB1-203	processed_transcript	B1BKR;B1R;BDKRB2;BKB1R;BKR1;BRADYB1;BDKRB1	2.8916	7.81266	2.91735	7.58864	0.43241	0.925775	0.15288	0.327311	1.80817e-09
ENSG00000163395	1.43093	0.000832744	0.00567248	IGFN1	91156	ENST00000437879	IGFN1-204	nonsense_mediated_decay	EEF1A2BP1;IGFN1	6.16749	16.646	6.26917	16.4291	2.86307	11.4658	1.01225	4.05376	0.0250817
ENSG00000185495	1.43019	0.00146123	0.00901761	AC138393.1		ENST00000622033	AC138393.1-201	processed_transcript		0.880875	2.39158	0.885257	2.14132	0.400197	1.70323	0.141491	0.602183	0.0284676
ENSG00000129910	1.42595	0.000823958	0.00562627	CDH15	1013	ENST00000521087	CDH15-202	processed_transcript	CDH14;CDH3;CDHM;MCAD;MRD3;CDH15	0.239556	0.663741	0.208319	0.629923	0.173959	0.354693	0.0615038	0.125403	0.00887618
ENSG00000268287	1.42302	0.00388166	0.0197491	AC008687.3		ENST00000599209	AC008687.3-201	lincRNA		0.220192	0.607909	0.209077	0.548626	0.100807	0.451909	0.0356407	0.159774	0.0327888
ENSG00000168702	1.41173	1.19114e-08	2.994e-07	LRP1B	53353	ENST00000486364	LRP1B-205	processed_transcript	LRP-1B;LRP-DIT;LRPDIT;LRP1B	3.82611	10.2005	3.27604	10.342	1.49473	3.28976	0.528468	1.16311	0.000198315
ENSG00000269896	1.41033	7.38294e-06	9.63782e-05	AL513477.1		ENST00000602865	AL513477.1-201	processed_transcript		0.701378	1.88247	0.715956	1.67544	0.132908	0.948685	0.04699	0.335411	0.00362566
ENSG00000198203	1.40971	1.08336e-29	1.80911e-27	SULT1C2	6819	ENST00000492554	SULT1C2-208	processed_transcript	ST1C1;ST1C2;SULT1C1;humSULTC2;SULT1C2	2.69175	7.16679	2.64153	6.92263	0.408824	0.801281	0.144541	0.283296	1.1825e-09
ENSG00000260458	1.40844	0.00176308	0.0105	KCNJ18	100134444	ENST00000567955	KCNJ18-201	protein_coding	KIR2.6;TTPP2;KCNJ18	0.210168	0.574015	0.207947	0.539941	0.102144	0.377089	0.0361132	0.133321	0.0196258
ENSG00000196139	1.40787	3.91689e-18	3.24904e-16	AKR1C3	8644	ENST00000605781	AKR1C3-211	processed_transcript	DD3;DDX;HA1753;HAKRB;HAKRe;HSD17B5;PGFS;hluPGFS;AKR1C3	15.4604	41.0455	14.5959	41.2632	2.2471	11.2759	0.79447	3.98665	1.97538e-05
ENSG00000205913	1.40483	0.000247911	0.00203864	SRRM2-AS1	100128788	ENST00000577055	SRRM2-AS1-205	antisense	SRRM2-AS1	0.483617	1.29567	0.416069	1.11675	0.345926	0.621505	0.122303	0.219735	0.00605929
ENSG00000185860	1.4045	0.00701215	0.0315211	CCDC190	339512	ENST00000524691	CCDC190-204	processed_transcript	C1orf110;CCDC190	1.07008	2.84972	1.0088	2.65495	0.68866	2.10871	0.243478	0.745541	0.0395996
ENSG00000115963	1.40256	0.000431992	0.00328049	RND3	390	ENST00000472416	RND3-207	processed_transcript	ARHE;Rho8;RhoE;memB;RND3	17.64	46.652	17.5629	46.3357	6.07695	32.1649	2.14853	11.372	0.0251333
ENSG00000136960	1.4015	5.96255e-49	2.45279e-46	ENPP2	5168	ENST00000518109	ENPP2-204	processed_transcript	ATX;ATX-X;AUTOTAXIN;LysoPLD;NPP2;PD-IALPHA;PDNP2;ENPP2	6.42712	17.0008	6.47379	16.5128	0.495155	1.45332	0.175064	0.513826	1.53764e-11
ENSG00000116574	1.4012	8.97762e-07	1.47292e-05	RHOU	58480	ENST00000366691	RHOU-201	protein_coding	ARHU;CDC42L1;G28K;WRCH1;hG28K;RHOU	1.03394	2.75221	1.0439	2.326	0.397002	1.22423	0.140361	0.432831	0.00204457
ENSG00000248783	1.39753	0.000359354	0.00281068	AC106771.1		ENST00000502209	AC106771.1-201	lincRNA		0.21972	0.596028	0.210863	0.453513	0.0978945	0.318753	0.0346109	0.112696	0.00652358
ENSG00000275757	1.3973	2.93406e-11	1.135e-09	RNA5-8S5	109864274	ENST00000618998	RNA5-8S5-203	rRNA	RN5-8S1;RNA5-8S5;RN5-8S1;RNA5-8S5;RN5-8S1;RNA5-8S5;RN5-8S1;RNA5-8S5;RN5-8S1;RNA5-8S5	2.51907	6.6469	2.39457	6.73991	1.06994	0.964338	0.378281	0.340945	1.17516e-06
ENSG00000170954	1.39372	1.55193e-07	2.99141e-06	ZNF415	55786	ENST00000602024	ZNF415-225	processed_transcript	ZfLp;ZNF415	1.16568	3.07623	1.09164	3.01796	0.488432	1.03879	0.172687	0.367269	0.000336309
ENSG00000169429	1.39181	0.0011338	0.0073433	CXCL8	3576	ENST00000307407	CXCL8-201	protein_coding	GCP-1;GCP1;IL8;LECT;LUCT;LYNAP;MDNCF;MONAP;NAF;NAP-1;NAP1;CXCL8	6.9382	18.2251	6.97579	16.9651	3.44399	12.1897	1.21763	4.30972	0.024487
ENSG00000197580	1.38855	0.00209032	0.0120325	BCO2	83875	ENST00000357685	BCO2-201	protein_coding	B-DIOX-II;BCDO2;BCO2	0.441666	1.17175	0.41596	1.11423	0.305138	0.703412	0.107883	0.248694	0.0174885
ENSG00000108602	1.38755	0.000115018	0.00106999	ALDH3A1	218	ENST00000485231	ALDH3A1-209	processed_transcript	ALDH3;ALDHIII;ALDH3A1	13.9173	36.4306	14.1815	36.1114	1.73587	24.3942	0.613721	8.62465	0.0208246
ENSG00000157017	1.37222	0.00278739	0.0151652	GHRL	51738	ENST00000491589	GHRL-215	processed_transcript	MTLRP;GHRL	0.219702	0.586454	0.210143	0.534148	0.0612594	0.424663	0.0216585	0.150141	0.0298394
ENSG00000214279	1.37101	0.00628114	0.0289289	SCART1	619207	ENST00000482993	SCART1-204	retained_intron	SCART1	0.324763	0.857142	0.28996	0.999455	0.205115	0.586014	0.0725193	0.207187	0.0294081
ENSG00000276855	1.37064	0.000598649	0.00429652	AC015922.4		ENST00000612568	AC015922.4-201	lincRNA		0.27248	0.721341	0.254858	0.760338	0.11636	0.414674	0.0411393	0.146609	0.0105928
ENSG00000197083	1.37023	0.00959787	0.0404929	ZNF300P1	134466	ENST00000520773	ZNF300P1-202	processed_transcript	ZNF300P1	0.272028	0.720436	0.250058	0.680662	0.154346	0.589075	0.0545695	0.208269	0.0560963
ENSG00000116833	1.36978	5.03447e-05	0.0005274	NR5A2	2494	ENST00000367362	NR5A2-203	protein_coding	B1F;B1F2;CPF;FTF;FTZ-F1;FTZ-F1beta;LRH-1;LRH1;hB1F-2;NR5A2	0.797345	2.07673	0.764573	1.79793	0.3159	1.09219	0.111688	0.386147	0.00664449
ENSG00000095752	1.36607	0.00786336	0.034516	IL11	3589	ENST00000264563	IL11-201	protein_coding	AGIF;IL-11;IL11	22.1776	57.1835	22.7121	56.2448	1.89162	50.1358	0.668787	17.7257	0.0685168
ENSG00000268108	1.36588	0.00597124	0.0278592	AC008687.2		ENST00000597865	AC008687.2-201	antisense		0.198058	0.528511	0.12633	0.583028	0.15298	0.365614	0.0540865	0.129264	0.0334298
ENSG00000173227	1.36455	2.51946e-16	1.78543e-14	SYT12	91683	ENST00000526281	SYT12-204	processed_transcript	SYT11;sytXII;SYT12	5.12955	13.227	5.03131	13.434	0.795017	3.36592	0.281081	1.19003	1.14708e-05
ENSG00000279118	1.3595	0.0105882	0.0439206	AC093535.2		ENST00000624769	AC093535.2-201	TEC		0.283344	0.743125	0.331679	0.729047	0.111158	0.586726	0.0393002	0.207439	0.0470206
ENSG00000258674	1.3578	0.00453387	0.0224445	AC011448.1		ENST00000586674	AC011448.1-202	processed_transcript		0.314287	0.822023	0.297595	0.688387	0.15924	0.602281	0.0563	0.212938	0.0369827
ENSG00000081189	1.35355	2.46768e-14	1.40135e-12	MEF2C	4208	ENST00000636143	MEF2C-238	processed_transcript	C5DELq14.3;DEL5q14.3;MEF2C	1.39146	3.57668	1.34419	3.42735	0.38267	0.690621	0.135294	0.244172	1.76169e-06
ENSG00000273055	1.35043	0.00323411	0.0171207	AC005046.1		ENST00000608515	AC005046.1-201	antisense		0.691669	1.77995	0.547317	1.78486	0.311629	1.26953	0.110177	0.448848	0.0336608
ENSG00000104826	1.35015	5.42686e-07	9.33021e-06	LHB	3972	ENST00000221421	LHB-201	protein_coding	CGB4;HH23;LSH-B;LSH-beta;LHB	0.470208	1.21868	0.455344	1.24633	0.180948	0.381551	0.0639749	0.134899	0.000189802
ENSG00000072657	1.34946	5.89154e-12	2.50294e-10	TRHDE	29953	ENST00000548156	TRHDE-203	processed_transcript	PAP-II;PGPEP2;TRH-DE;TRHDE	7.60079	19.385	7.72146	19.7476	0.677648	6.91883	0.239585	2.44618	0.000285518
ENSG00000251442	1.34849	2.45231e-05	0.000278335	LINC01094	100505702	ENST00000503259	LINC01094-201	lincRNA	LINC01094	0.440831	1.13639	0.46079	1.12297	0.200992	0.460306	0.0710613	0.162743	0.0015495
ENSG00000203926	1.34637	8.25802e-11	3.00172e-09	SPANXA2	728712	ENST00000370518	SPANXA2-201	protein_coding	CT11.1;SPANX;SPANX-A;SPANXA;SPANXA2	1.51754	3.87587	1.55362	4.0591	0.518855	0.874307	0.183443	0.309114	1.26801e-05
ENSG00000076258	1.3452	7.95406e-08	1.6665e-06	FMO4	2329	ENST00000497228	FMO4-205	processed_transcript	FMO2;FMO4	0.595971	1.53213	0.619378	1.42656	0.189331	0.478248	0.0669388	0.169086	0.000148082
ENSG00000255248	1.34125	7.86098e-05	0.000773081	MIR100HG	399959	ENST00000530955	MIR100HG-210	lincRNA	AGD1;linc-NeD125;lncRNA-N2;MIR100HG	10.3675	26.2847	10.4488	26.0813	0.677717	16.8831	0.239609	5.96908	0.018499
ENSG00000117480	1.3404	9.94143e-07	1.5984e-05	FAAH	2166	ENST00000468718	FAAH-202	processed_transcript	FAAH-1;PSAB;FAAH	0.460838	1.1827	0.416764	1.1662	0.135098	0.409387	0.0477643	0.14474	0.000318715
ENSG00000159674	1.33902	0.00870094	0.0374841	SPON2	10417	ENST00000506266	SPON2-210	processed_transcript	DIL-1;DIL1;M-SPONDIN;MINDIN;SPON2	0.585474	1.49817	0.590792	1.37049	0.23214	1.23001	0.082074	0.434874	0.0582412
ENSG00000259562	1.33801	0.00575287	0.0270801	AC090607.2		ENST00000560331	AC090607.2-201	transcribed_processed_pseudogene		0.229004	0.597653	0.169067	0.493354	0.162415	0.417743	0.0574223	0.147694	0.0355251
ENSG00000074660	1.33799	2.76004e-06	4.0234e-05	SCARF1	8578	ENST00000574545	SCARF1-208	processed_transcript	SREC;SREC-I;SREC1;SCARF1	0.616493	1.57651	0.664915	1.52578	0.267878	0.566783	0.0947093	0.200388	0.000690357
ENSG00000189052	1.33785	1.60142e-18	1.35048e-16	CGB5	93659	ENST00000301408	CGB5-201	protein_coding	CGB;HCG;hCGB;CGB5	7.12672	18.0332	7.01389	18.8177	1.08665	4.09622	0.384187	1.44823	4.03784e-06
ENSG00000188660	1.3356	0.000355033	0.00278123	LINC00319	284836	ENST00000448049	LINC00319-202	lincRNA	C21orf125;NCRNA00319;PRED49;LINC00319	0.377267	0.96734	0.379243	0.863388	0.179755	0.508132	0.063553	0.179652	0.00788711
ENSG00000233327	1.33246	0.00727579	0.0324349	USP32P2	220594	ENST00000412260	USP32P2-201	processed_transcript	TL132;USP32P2	0.167917	0.437628	0.16703	0.361669	0.0786468	0.340817	0.0278059	0.120497	0.0467331
ENSG00000013293	1.33218	0.000277725	0.00224658	SLC7A14	57709	ENST00000466168	SLC7A14-202	processed_transcript	PPP1R142;SLC7A14	0.450871	1.15139	0.462695	1.12783	0.334685	0.418814	0.118329	0.148073	0.00239714
ENSG00000174514	1.32546	0.00142701	0.00885503	MFSD4A	148808	ENST00000614644	MFSD4A-209	processed_transcript	MFSD4;UNQ3064;MFSD4A	0.303833	0.777343	0.289186	0.819714	0.168797	0.43654	0.0596787	0.15434	0.0125618
ENSG00000244395	1.32059	8.29077e-06	0.000106498	RBMY1D	378949	ENST00000382653	RBMY1D-201	nonsense_mediated_decay	RBMY1D	0.3447	0.87892	0.251814	0.858482	0.263773	0.102484	0.0932579	0.0362337	0.00010441
ENSG00000120337	1.31898	0.00600208	0.027949	TNFSF18	8995	ENST00000404377	TNFSF18-201	protein_coding	AITRL;GITRL;TL6;TNLG2A;hGITRL;TNFSF18	0.44862	1.13658	0.455282	0.955839	0.416202	0.551489	0.14715	0.194981	0.0137311
ENSG00000163661	1.31706	8.54537e-07	1.40611e-05	PTX3	5806	ENST00000295927	PTX3-201	protein_coding	TNFAIP5;TSG-14;PTX3	4.18193	10.434	4.11497	10.2829	0.884923	4.92974	0.312867	1.74293	0.00332594
ENSG00000116741	1.31559	0.000747999	0.00517888	RGS2	5997	ENST00000483295	RGS2-203	processed_transcript	G0S8;RGS2	1.29711	3.24528	1.22308	2.85104	0.479997	2.10767	0.169704	0.745173	0.0231571
ENSG00000156475	1.31532	2.92573e-16	2.04753e-14	PPP2R2B	5521	ENST00000530902	PPP2R2B-220	processed_transcript	B55BETA;PP2AB55BETA;PP2ABBETA;PP2APR55B;PP2APR55BETA;PR2AB55BETA;PR2ABBETA;PR2APR55BETA;PR52B;PR55-BETA;PR55BETA;SCA12;PPP2R2B	4.42132	11.0175	4.39526	11.401	1.14711	1.87606	0.405566	0.663286	6.86367e-07
ENSG00000102271	1.31313	1.03714e-29	1.74924e-27	KLHL4	56062	ENST00000373119	KLHL4-202	protein_coding	DKELCHL;KHL4;KLHL4	3.72692	9.27885	4.00542	9.51982	0.643166	0.748578	0.227394	0.264662	2.32681e-10
ENSG00000259820	1.30717	0.0111404	0.0456939	AC083843.2		ENST00000568248	AC083843.2-201	lincRNA		1.42857	3.54977	1.20741	3.52727	0.659877	2.92632	0.233302	1.03461	0.0652859
ENSG00000270871	1.30541	0.00483369	0.0236304	AC015849.3		ENST00000603981	AC015849.3-201	antisense		0.199666	0.509221	0.248856	0.451387	0.110623	0.356601	0.039111	0.126078	0.0342868
ENSG00000182585	1.30474	0.000370054	0.00287222	EPGN	255324	ENST00000413830	EPGN-202	protein_coding	ALGV3072;EPG;PRO9904;EPGN	0.304913	0.767374	0.20982	0.713452	0.232276	0.318135	0.0821219	0.112478	0.00505006
ENSG00000197134	1.30474	6.09205e-08	1.30723e-06	ZNF257	113835	ENST00000596471	ZNF257-204	processed_transcript	BMZF-4;BMZF4;ZNF257	1.37158	3.40451	1.38257	3.36891	0.275361	1.24884	0.0973549	0.441531	0.000502761
ENSG00000275215	1.30193	1.56848e-10	5.45444e-09	RNA5-8S5	109864274	ENST00000613359	RNA5-8S5-202	rRNA	RN5-8S1;RNA5-8S5;RN5-8S1;RNA5-8S5;RN5-8S1;RNA5-8S5;RN5-8S1;RNA5-8S5;RN5-8S1;RNA5-8S5	3.84613	9.49592	3.68382	9.34694	1.49162	1.42613	0.527366	0.504213	1.99715e-06
ENSG00000151320	1.29729	0.0067928	0.0307729	AKAP6	9472	ENST00000554449	AKAP6-204	processed_transcript	ADAP100;ADAP6;AKAP100;PRKA6;mAKAP;AKAP6	0.241006	0.607367	0.169905	0.583661	0.210967	0.342301	0.0745883	0.121022	0.021933
ENSG00000070729	1.29197	0.00140996	0.00876856	CNGB1	1258	ENST00000564654	CNGB1-206	processed_transcript	CNCG2;CNCG3L;CNCG4;CNG4;CNGB1B;GAR1;GARP;GARP2;RCNC2;RCNCb;RCNCbeta;RP45;CNGB1	0.250822	0.630167	0.25281	0.50425	0.0983509	0.387311	0.0347723	0.136935	0.0177695
ENSG00000224165	1.28668	0.0014448	0.00895223	DNAJC27-AS1	729723	ENST00000421904	DNAJC27-AS1-202	antisense	DNAJC27-AS1	0.219557	0.551176	0.208502	0.540083	0.198943	0.213723	0.0703369	0.0755625	0.00626485
ENSG00000160781	1.28408	6.97488e-09	1.80704e-07	PAQR6	79957	ENST00000492619	PAQR6-211	processed_transcript	PRdelta;PAQR6	1.63187	3.9918	1.50011	3.92507	0.491856	1.21447	0.173897	0.429379	0.000163426
ENSG00000213077	1.28088	0.00184876	0.0108987	FAM106A	80039	ENST00000392176	FAM106A-201	protein_coding	FAM106A	0.229723	0.574972	0.16703	0.595945	0.158778	0.292327	0.0561366	0.103353	0.0108543
ENSG00000261253	1.27727	1.79235e-08	4.27578e-07	AC137932.2		ENST00000562995	AC137932.2-201	antisense		0.60869	1.48648	0.589346	1.43132	0.208596	0.342747	0.07375	0.121179	2.36216e-05
ENSG00000184524	1.27702	1.11113e-09	3.28779e-08	CEND1	51286	ENST00000524587	CEND1-202	processed_transcript	BM88;CEND1	8.81159	21.3704	8.74251	20.8364	2.16736	7.06586	0.766276	2.49816	0.000279282
ENSG00000237437	1.2746	0.000960806	0.00641381	ASS1P12	392302	ENST00000452496	ASS1P12-201	processed_pseudogene	ASSP12;ASS1P12	0.878287	2.14108	0.911599	2.11049	0.46609	1.13712	0.164788	0.402032	0.011497
ENSG00000157551	1.27356	5.35325e-28	7.85112e-26	KCNJ15	3772	ENST00000549158	KCNJ15-216	protein_coding	IRKK;KIR1.3;KIR4.2;KCNJ15	9.11534	22.0554	9.29031	22.433	1.90041	1.05471	0.671896	0.372895	1.09161e-10
ENSG00000109846	1.26896	3.34914e-05	0.000367991	CRYAB	1410	ENST00000526180	CRYAB-205	protein_coding	CMD1II;CRYA2;CTPP2;CTRCT16;HEL-S-101;HSPB5;MFM2;CRYAB	0.377192	0.922528	0.340842	0.937626	0.184445	0.319781	0.065211	0.11306	0.000929036
ENSG00000203392	1.26868	0.00139044	0.00866634	AC105020.1		ENST00000435356	AC105020.1-201	antisense		0.251086	0.621719	0.292873	0.59136	0.126113	0.33563	0.0445879	0.118663	0.0111066
ENSG00000157578	1.26673	0.00222756	0.0126626	LCA5L	150082	ENST00000495240	LCA5L-221	processed_transcript	C21orf13;LCA5L	0.251387	0.620031	0.207558	0.45046	0.186067	0.328906	0.0657846	0.116286	0.0153639
ENSG00000055118	1.26421	3.98796e-08	8.83849e-07	KCNH2	3757	ENST00000262186	KCNH2-201	protein_coding	ERG-1;ERG1;H-ERG;HERG;HERG1;Kv11.1;LQT2;SQT1;KCNH2	1.8856	4.54378	1.75381	4.45865	0.386235	1.6427	0.136555	0.580782	0.000543713
ENSG00000104827	1.26373	1.2996e-11	5.33309e-10	CGB3	1082	ENST00000357383	CGB3-201	protein_coding	CGB;CGB5;CGB7;CGB8;hCGB;CGB3	1.12099	2.70655	1.10774	2.53713	0.22235	0.629171	0.0786125	0.222445	9.7745e-06
ENSG00000226180	1.26082	0.00295742	0.0159513	AC010536.1		ENST00000538868	AC010536.1-201	lincRNA		0.347068	0.844482	0.3759	0.726763	0.270829	0.419064	0.0957523	0.148161	0.0136421
ENSG00000180739	1.26055	1.26236e-05	0.000155522	S1PR5	53637	ENST00000333430	S1PR5-201	protein_coding	EDG8;Edg-8;S1P5;SPPR-1;SPPR-2;S1PR5	0.859048	2.07218	0.99116	1.97849	0.325587	0.847202	0.115112	0.299531	0.00202728
ENSG00000227234	1.2603	5.39007e-08	1.17e-06	SPANXB1	728695	ENST00000449283	SPANXB1-201	protein_coding	B1;CT11.2;SPANX-B;SPANXB;SPANXB2;SPANXF1;SPANXF2;SPANXB1	2.11621	5.08346	2.22973	5.18131	0.771544	1.43652	0.272782	0.507886	0.00014832
ENSG00000227193	1.26005	0.00930011	0.0394881	AC244453.1		ENST00000427872	AC244453.1-201	lincRNA		0.219926	0.542393	0.209661	0.495257	0.11833	0.39751	0.0418361	0.140541	0.0451763
ENSG00000172985	1.25734	9.1465e-13	4.26146e-11	SH3RF3	344558	ENST00000309415	SH3RF3-201	protein_coding	POSH2;SH3MD4;SH3RF3	3.49815	8.37721	3.44973	8.2267	0.480361	2.3253	0.169833	0.822116	4.50745e-05
ENSG00000234593	1.25441	3.87988e-11	1.47052e-09	AL359873.1		ENST00000447908	AL359873.1-201	lincRNA		22.9799	54.8359	23.0853	54.326	3.3242	18.9157	1.17528	6.6877	0.000346737
ENSG00000198959	1.2534	2.88354e-35	7.04837e-33	TGM2	7052	ENST00000361475	TGM2-201	protein_coding	TG(C);TGC;TGM2	89.1819	212.623	87.3769	214.617	7.23524	34.7272	2.55804	12.2779	1.13664e-07
ENSG00000250067	1.25265	8.20522e-06	0.000105721	YJEFN3	374887	ENST00000436027	YJEFN3-201	protein_coding	YJEFN3	2.42893	5.80247	2.45599	5.69803	0.371804	2.92425	0.131453	1.03388	0.00596582
ENSG00000054356	1.25235	3.01908e-09	8.37496e-08	PTPRN	5798	ENST00000497977	PTPRN-218	processed_transcript	IA-2;IA-2/PTP;IA2;ICA512;R-PTP-N;PTPRN	2.72984	6.52179	2.90064	6.15972	1.06858	1.09142	0.377801	0.385877	6.03705e-06
ENSG00000137809	1.24481	0.000573663	0.00414897	ITGA11	22801	ENST00000566429	ITGA11-205	processed_transcript	HsT18964;ITGA11	3.81218	9.0512	3.66402	9.60117	1.74518	5.01173	0.617016	1.77192	0.0143982
ENSG00000163009	1.24012	0.00399075	0.020243	C2orf48		ENST00000381786	C2orf48-201	lincRNA	C2orf48	0.471051	1.12777	0.549471	1.20453	0.275661	0.636983	0.0974608	0.225207	0.0180789
ENSG00000101680	1.23922	8.37198e-19	7.35426e-17	LAMA1	284217	ENST00000389658	LAMA1-201	protein_coding	LAMA;PTBHS;S-LAM-alpha;LAMA1	3.6468	8.61877	3.70758	8.50555	0.832015	1.08468	0.294162	0.383491	6.57087e-08
ENSG00000189423	1.23736	7.93814e-06	0.000102594	USP32P3	347716	ENST00000583574	USP32P3-202	processed_transcript	USP32P3	1.18414	2.80526	1.13336	2.58778	0.346525	1.23787	0.122515	0.437653	0.0030947
ENSG00000089820	1.2366	1.1776e-05	0.00014604	ARHGAP4	393	ENST00000467421	ARHGAP4-218	processed_transcript	C1;RGC1;RhoGAP4;SrGAP4;p115;ARHGAP4	0.429138	1.02814	0.459371	0.997729	0.197308	0.310329	0.069759	0.109718	0.000406898
ENSG00000236718	1.23561	1.99686e-07	3.73382e-06	RBMY2QP	379006	ENST00000429799	RBMY2QP-201	unprocessed_pseudogene	RBMY2QP	0.931333	2.20816	0.912376	2.23184	0.365166	0.603689	0.129106	0.213436	0.000156235
ENSG00000182168	1.2287	0.00272694	0.0149181	UNC5C	8633	ENST00000453304	UNC5C-201	protein_coding	UNC5H3;UNC5C	4.15669	9.75745	3.96344	9.93554	2.90328	3.90086	1.02647	1.37916	0.00572398
ENSG00000153531	1.22837	0.00107429	0.00702285	ADPRHL1	113622	ENST00000612156	ADPRHL1-204	protein_coding	ARH2;ADPRHL1	2.13424	5.01571	2.34316	4.91777	0.585731	3.24683	0.207087	1.14793	0.0269702
ENSG00000008735	1.22663	1.18402e-09	3.47299e-08	MAPK8IP2	23542	ENST00000329492	MAPK8IP2-202	protein_coding	IB-2;IB2;JIP2;PRKM8IPL;MAPK8IP2	0.944766	2.22154	0.997372	2.20123	0.277454	0.50533	0.0980947	0.178661	2.07644e-05
ENSG00000161544	1.22179	0.00216351	0.0123851	CYGB	114757	ENST00000586160	CYGB-202	processed_transcript	HGB;STAP;CYGB	0.49131	1.16135	0.46879	1.06955	0.219493	0.701853	0.0776026	0.248143	0.0219307
ENSG00000204410	1.21998	2.34802e-05	0.000268486	MSH5	4439	ENST00000482280	MSH5-215	processed_transcript	G7;MUTSH5;NG23;MSH5	0.429851	1.01517	0.455344	0.941857	0.146327	0.368476	0.0517346	0.130276	0.000933661
ENSG00000204396	1.21984	0.000109528	0.00102768	VWA7	80737	ENST00000467576	VWA7-202	processed_transcript	C6orf27;G7c;NG37;VWA7	1.7906	4.18546	1.79964	4.04337	0.574468	2.15727	0.203105	0.762709	0.00892513
ENSG00000273148	1.21963	0.00365131	0.0188093	AL035563.1		ENST00000609087	AL035563.1-201	lincRNA		0.240531	0.575392	0.248856	0.40568	0.152243	0.334211	0.0538261	0.118161	0.0218539
ENSG00000117114	1.21857	3.79964e-19	3.46404e-17	ADGRL2	23266	ENST00000473719	ADGRL2-219	processed_transcript	CIRL2;CL2;LEC1;LPHH1;LPHN2;ADGRL2	8.95923	20.8647	8.77526	21.1186	1.41192	3.92261	0.499191	1.38685	1.22441e-06
ENSG00000185100	1.21663	3.59617e-06	5.11408e-05	ADSSL1	122622	ENST00000554657	ADSSL1-206	processed_transcript	MPD5;ADSSL1	0.846385	1.98384	0.791951	2.01745	0.323077	0.67091	0.114225	0.237203	0.000705096
ENSG00000161860	1.21445	9.79116e-08	2.01142e-06	SYCE2	256126	ENST00000591229	SYCE2-202	processed_transcript	CESC1;SYCE2	0.857537	2.00571	0.837721	1.84461	0.203043	0.625348	0.0717866	0.221094	0.00021774
ENSG00000001617	1.21315	1.73791e-06	2.6383e-05	SEMA3F	6405	ENST00000414301	SEMA3F-203	protein_coding	SEMA-IV;SEMA4;SEMAK;SEMA3F	3.30532	7.67935	3.23433	7.80149	1.18148	2.7727	0.417717	0.980296	0.00107198
ENSG00000144908	1.21183	2.71047e-07	4.94214e-06	ALDH1L1	10840	ENST00000413612	ALDH1L1-204	processed_transcript	10-FTHFDH;10-fTHF;FDH;FTHFD;ALDH1L1	15.7038	36.391	16.0768	35.7426	2.05186	16.2676	0.725443	5.75147	0.00308508
ENSG00000198021	1.21068	2.05577e-11	8.17749e-10	SPANXA1	30014	ENST00000370519	SPANXA1-201	protein_coding	CT11.1;NAP-X;SPAN-X;SPAN-Xa;SPAN-Xb;SPANX;SPANX-A;SPANXA1	2.35929	5.47276	2.33811	5.20533	0.791858	0.901203	0.279964	0.318623	3.67289e-06
ENSG00000272077	1.20983	0.0108581	0.0448413	AC124045.1		ENST00000606008	AC124045.1-201	lincRNA		0.399466	0.937165	0.417653	0.719219	0.18665	0.726673	0.0659907	0.256918	0.0621367
ENSG00000081138	1.20878	1.2973e-06	2.02594e-05	CDH7	1005	ENST00000581601	CDH7-204	processed_transcript	CDH7L1;CDH7	1.26675	2.94262	1.27842	2.71527	0.336303	1.12473	0.118901	0.397654	0.00122214
ENSG00000267165	1.20819	0.000446163	0.00336087	CHMP1B-AS1	109729129	ENST00000586474	CHMP1B-AS1-201	antisense	CHMP1B-AS1	12.5595	29.0322	12.3252	28.2052	1.01466	18.9746	0.358736	6.70853	0.0279368
ENSG00000153902	1.20564	2.142e-05	0.000246769	LGI4	163175	ENST00000493050	LGI4-204	processed_transcript	LGIL3;LGI4	0.492762	1.14914	0.49558	1.16098	0.229574	0.377009	0.0811666	0.133293	0.000880423
ENSG00000269069	1.2044	0.00422996	0.0212076	AC007842.1		ENST00000597336	AC007842.1-201	processed_pseudogene		0.825376	1.91749	0.95403	1.92337	0.32402	1.28745	0.114558	0.455181	0.0355015
ENSG00000246922	1.20062	0.000303615	0.00241888	UBAP1L	390595	ENST00000559089	UBAP1L-203	protein_coding	UBAP-1L;UBAP1L	0.827913	1.91627	0.841923	1.81028	0.246069	1.03274	0.0869985	0.365128	0.0116513
ENSG00000251273	1.1938	7.24772e-07	1.22118e-05	LINC02228	105374694	ENST00000507600	LINC02228-201	lincRNA	LINC02228	0.565391	1.30678	0.543063	1.30859	0.294788	0.225917	0.104223	0.0798737	6.03299e-05
ENSG00000145555	1.19271	1.43548e-26	1.96836e-24	MYO10	4651	ENST00000506343	MYO10-204	processed_transcript	MYO10	72.5012	165.737	71.965	164.997	5.67105	31.9094	2.00502	11.2817	1.12346e-06
ENSG00000163735	1.18928	2.85241e-29	4.67076e-27	CXCL5	6374	ENST00000296027	CXCL5-201	protein_coding	ENA-78;SCYB5;CXCL5	8.70443	19.8692	8.8693	19.968	1.47785	1.27478	0.5225	0.450701	1.86112e-10
ENSG00000260328	1.18321	6.09345e-06	8.14959e-05	AC104024.2		ENST00000562897	AC104024.2-201	lincRNA		1.11327	2.53896	0.998304	2.59234	0.382998	0.930911	0.13541	0.329127	0.00130083
ENSG00000071073	1.18166	3.70269e-07	6.53923e-06	MGAT4A	11320	ENST00000492163	MGAT4A-208	processed_transcript	GNT-IV;GNT-IVA;GnT-4a;MGAT4A	4.44352	10.0922	4.45546	10.0328	0.678455	4.1897	0.23987	1.48128	0.0020933
ENSG00000154188	1.18108	0.00416938	0.02096	ANGPT1	284	ENST00000518386	ANGPT1-203	processed_transcript	AGP1;AGPT;ANG1;ANGPT1	0.679322	1.55495	0.638684	1.65301	0.452117	0.808354	0.159848	0.285796	0.0181578
ENSG00000269729	1.18055	2.78049e-05	0.000310568	AC006262.2		ENST00000599127	AC006262.2-201	lincRNA		0.576212	1.31987	0.592567	1.30788	0.206324	0.481931	0.0729465	0.170388	0.00128482
ENSG00000243444	1.17943	1.16442e-05	0.000144618	PALM2	114299	ENST00000374531	PALM2-202	protein_coding	AKAP2;PALM2	0.481495	1.10438	0.499152	1.11636	0.13271	0.378234	0.04692	0.133726	0.000610355
ENSG00000276700	1.178	3.73956e-06	5.28679e-05	RNA5-8S5	109864274	ENST00000616292	RNA5-8S5-204	rRNA	RN5-8S1;RNA5-8S5;RN5-8S1;RNA5-8S5;RN5-8S1;RNA5-8S5;RN5-8S1;RNA5-8S5;RN5-8S1;RNA5-8S5	1.34519	3.05171	1.29137	3.04156	0.64841	0.673751	0.229248	0.238207	0.000144316
ENSG00000265511	1.17659	0.00604301	0.0280775	AC020558.2		ENST00000582325	AC020558.2-201	antisense		0.303168	0.700199	0.293015	0.677829	0.117273	0.431795	0.0414621	0.152662	0.0249893
ENSG00000123689	1.17612	0.000137776	0.00124664	G0S2	50486	ENST00000367029	G0S2-201	protein_coding	G0S2	5.67922	12.846	5.29415	12.3303	2.03675	6.50587	0.7201	2.30017	0.0100677
ENSG00000149633	1.17597	0.00157648	0.00958158	KIAA1755	85449	ENST00000279024	KIAA1755-201	protein_coding	KIAA1755	0.293783	0.676578	0.254068	0.500736	0.120832	0.382091	0.0427206	0.135089	0.0171974
ENSG00000138650	1.17532	8.94141e-18	7.14719e-16	PCDH10	57575	ENST00000618019	PCDH10-203	protein_coding	OL-PCDH;PCDH19;PCDH10	23.6056	53.3288	23.0409	53.013	4.47842	9.67204	1.58336	3.41958	1.61413e-06
ENSG00000260910	1.17141	0.00844186	0.0365171	LINC00565	100861555	ENST00000562710	LINC00565-201	lincRNA	LINC00565	0.534611	1.21717	0.539185	1.06821	0.249367	0.84586	0.0881645	0.299057	0.0460214
ENSG00000198682	1.16996	7.91918e-07	1.32112e-05	PAPSS2	9060	ENST00000465996	PAPSS2-203	processed_transcript	ATPSK2;BCYM4;SK2;PAPSS2	1.03561	2.34551	1.01347	2.33318	0.419749	0.621077	0.148404	0.219584	0.000216457
ENSG00000158747	1.1661	4.513e-15	2.71844e-13	NBL1	4681	ENST00000428975	NBL1-205	protein_coding	D1S1733E;DAN;DAND1;NB;NO3;NBL1	2.48953	5.60505	2.47468	5.52487	0.365962	1.04802	0.129387	0.37053	1.49867e-06
ENSG00000166016	1.16345	9.40725e-70	6.10241e-67	ABTB2	25841	ENST00000530814	ABTB2-202	processed_transcript	ABTB2A;BTBD22;ABTB2	31.297	70.1174	30.9227	70.094	1.55498	2.73681	0.549769	0.967609	5.18656e-15
ENSG00000120693	1.16297	0.00634136	0.0291585	SMAD9	4093	ENST00000483941	SMAD9-204	processed_transcript	MADH6;MADH9;PPH2;SMAD8;SMAD8/9;SMAD8A;SMAD8B;SMAD9	0.241061	0.553522	0.168024	0.501197	0.15938	0.315975	0.0563492	0.111714	0.0256015
ENSG00000279342	1.16238	0.0117839	0.0477301	AP000866.6		ENST00000638898	AP000866.6-201	sense_intronic		0.512425	1.16084	0.541976	1.08938	0.261808	0.803276	0.0925631	0.284001	0.0476364
ENSG00000168398	1.16122	6.86889e-10	2.13747e-08	BDKRB2	624	ENST00000542454	BDKRB2-202	protein_coding	B2R;BK-2;BK2;BKR2;BRB2;BDKRB2	10.1822	22.7905	9.65695	22.6357	3.35981	4.32921	1.18787	1.53061	1.3844e-05
ENSG00000183508	1.16033	1.28494e-07	2.54664e-06	FAM46C	54855	ENST00000369448	FAM46C-201	protein_coding	FAM46C	0.942068	2.12003	0.88807	1.94669	0.288407	0.586556	0.101967	0.207379	0.000162477
ENSG00000169067	1.15802	8.34723e-11	3.02762e-09	ACTBL2	345651	ENST00000423391	ACTBL2-201	protein_coding	ACT;ACTBL2	1.1194	2.51189	1.17417	2.39209	0.276952	0.466309	0.0979175	0.164865	4.14603e-06
ENSG00000152582	1.15706	6.30197e-05	0.000636843	SPEF2	79925	ENST00000505847	SPEF2-208	processed_transcript	CT122;KPL2;SPEF2	4.04729	9.04028	3.77792	9.03912	1.42224	4.15548	0.502839	1.46919	0.00622733
ENSG00000171303	1.15667	0.00230838	0.0129994	KCNK3	3777	ENST00000620977	KCNK3-202	protein_coding	K2p3.1;OAT1;PPH4;TASK;TASK-1;TBAK1;KCNK3	0.271868	0.620412	0.290252	0.54604	0.171619	0.31238	0.0606764	0.110443	0.0151629
ENSG00000230289	1.15287	0.00430699	0.0215044	AL358781.2		ENST00000415423	AL358781.2-201	antisense		0.283379	0.642178	0.292225	0.504548	0.111303	0.415373	0.0393515	0.146856	0.0333257
ENSG00000100077	1.15186	1.08602e-24	1.3568e-22	GRK3	157	ENST00000324198	GRK3-201	protein_coding	ADRBK2;BARK2;GRK3	5.47681	12.1804	5.44518	12.0907	0.569638	1.56287	0.201397	0.552556	1.80495e-08
ENSG00000154874	1.14998	0.000992702	0.00657617	CCDC144B	284047	ENST00000618081	CCDC144B-208	processed_transcript	CCDC144B	1.8625	4.1467	1.93227	4.10538	0.312645	2.59578	0.110537	0.917747	0.026929
ENSG00000131044	1.14714	0.000487604	0.00361969	TTLL9	164395	ENST00000375922	TTLL9-203	processed_transcript	C20orf125;TTLL9	0.336033	0.756654	0.255379	0.775169	0.22501	0.226262	0.079553	0.0799955	0.00224782
ENSG00000113070	1.14542	0.0109725	0.0451592	HBEGF	1839	ENST00000230990	HBEGF-201	protein_coding	DTR;DTS;DTSF;HEGFL;HBEGF	7.96989	17.6419	7.82176	16.5708	4.85059	11.4878	1.71494	4.06154	0.0456261
ENSG00000166831	1.14335	1.2735e-12	5.83664e-11	RBPMS2	348093	ENST00000560606	RBPMS2-202	protein_coding	RBPMS2	2.92307	6.46719	2.83471	6.37153	0.582376	1.35441	0.205901	0.478855	8.6066e-06
ENSG00000125089	1.1431	4.69946e-09	1.25612e-07	SH3TC1	54436	ENST00000510763	SH3TC1-219	processed_transcript	SH3TC1	1.62199	3.59726	1.87637	3.73894	0.522209	0.752688	0.184629	0.266116	2.74933e-05
ENSG00000267631	1.14193	3.90093e-08	8.67981e-07	CGB1	114335	ENST00000301407	CGB1-201	protein_coding	CGB1	1.84042	4.07545	1.79114	4.20539	0.544962	1.09125	0.192673	0.385814	0.000138916
ENSG00000262576	1.14192	5.46474e-05	0.000564411	PCDHGA4	56111	ENST00000571252	PCDHGA4-201	protein_coding	PCDH-GAMMA-A4;PCDHGA4	1.64476	3.64237	1.66147	3.73713	0.355166	1.71292	0.12557	0.60561	0.00605096
ENSG00000196296	1.13989	5.06348e-09	1.34701e-07	ATP2A1	487	ENST00000565042	ATP2A1-209	processed_transcript	ATP2A;SERCA1;ATP2A1	1.52825	3.38138	1.51254	3.32093	0.308149	0.926701	0.108947	0.327638	9.93414e-05
ENSG00000151651	1.1329	0.000109745	0.00102888	ADAM8	101	ENST00000559180	ADAM8-209	processed_transcript	CD156;CD156a;MS2;ADAM8	1.65418	3.64062	1.57547	3.52075	0.300069	1.91918	0.10609	0.678531	0.0118177
ENSG00000117152	1.13237	0.000363187	0.0028316	RGS4	5999	ENST00000527393	RGS4-206	processed_transcript	RGP4;SCZD9;RGS4	31.9373	70.0241	30.6645	69.3237	13.9107	33.7773	4.91819	11.9421	0.0105668
ENSG00000100292	1.13129	1.48673e-16	1.07159e-14	HMOX1	3162	ENST00000412893	HMOX1-202	protein_coding	HMOX1D;HO-1;HSP32;bK286B10;HMOX1	35.7334	78.2825	35.659	77.5265	7.58362	12.5305	2.68121	4.43019	1.00193e-06
ENSG00000268655	1.13086	2.94928e-06	4.26975e-05	AC008687.4		ENST00000600007	AC008687.4-202	processed_transcript		0.866732	1.91261	0.791731	2.05181	0.259605	0.597803	0.0917841	0.211355	0.000463405
ENSG00000204291	1.13022	0.000791239	0.00543144	COL15A1	1306	ENST00000467052	COL15A1-202	processed_transcript	COL15A1	1.45689	3.20111	1.40198	3.21038	0.278743	1.88814	0.0985505	0.667558	0.0216059
ENSG00000196155	1.12754	0.000631203	0.00450523	PLEKHG4	25894	ENST00000563969	PLEKHG4-209	nonsense_mediated_decay	ARHGEF44;PRTPHN1;SCA4;PLEKHG4	0.30342	0.676022	0.335088	0.66922	0.133785	0.259497	0.0473	0.091746	0.00284297
ENSG00000145569	1.12707	2.19571e-15	1.34177e-13	FAM105A	54491	ENST00000513825	FAM105A-203	processed_transcript	NET20;FAM105A	39.4169	86.1065	39.303	87.109	4.53919	21.4469	1.60485	7.58261	3.12325e-05
ENSG00000105696	1.12522	7.20504e-05	0.000716089	TMEM59L	25789	ENST00000600490	TMEM59L-205	protein_coding	BSMAP;C19orf4;TMEM59L	0.826131	1.81697	0.798589	1.65241	0.37696	0.65452	0.133275	0.231408	0.00232887
ENSG00000259279	1.1247	2.48421e-10	8.4303e-09	AC037198.1		ENST00000560769	AC037198.1-201	antisense		66.0953	144.137	66.6816	145.455	9.30375	47.0665	3.28937	16.6405	0.000411833
ENSG00000104848	1.12468	0.000447419	0.00336732	KCNA7	3743	ENST00000221444	KCNA7-201	protein_coding	HAK6;KV1.7;KCNA7	2.04368	4.46747	1.86492	4.08807	0.524006	2.53904	0.185264	0.897687	0.0192415
ENSG00000137801	1.12444	3.53903e-11	1.35967e-09	THBS1	7057	ENST00000397591	THBS1-202	protein_coding	THBS;THBS-1;TSP;TSP-1;TSP1;THBS1	1242.15	2708.11	1238.34	2699.31	149.778	863.7	52.9545	305.364	0.000322327
ENSG00000112837	1.12291	0.000237102	0.00196609	TBX18	9096	ENST00000607343	TBX18-207	processed_transcript	CAKUT2;TBX18	0.839197	1.83954	0.718382	2.06496	0.343427	0.768973	0.12142	0.271873	0.00467353
ENSG00000264843	1.1225	0.000925379	0.00622058	AP001180.4		ENST00000584167	AP001180.4-201	antisense		0.387844	0.856348	0.412983	0.982407	0.148757	0.392685	0.0525937	0.138835	0.00701191
ENSG00000281183	1.12146	0.00278382	0.0151507	NPTN-IT1	101241892	ENST00000628401	NPTN-IT1-201	sense_intronic	lncRNA-LET;NPTN-IT1	0.419904	0.925437	0.373853	0.802758	0.176641	0.536088	0.0624521	0.189536	0.0238807
ENSG00000124126	1.12076	1.27631e-08	3.17029e-07	PREX1	57580	ENST00000496915	PREX1-203	processed_transcript	P-REX1;PREX1	13.4982	29.362	12.6476	28.918	5.30263	2.26056	1.87476	0.799228	1.88072e-06
ENSG00000260628	1.11743	7.46303e-06	9.72732e-05	AC142381.3		ENST00000569157	AC142381.3-202	processed_transcript		0.597654	1.30879	0.582902	1.24943	0.23691	0.366203	0.0837605	0.129472	0.000403418
ENSG00000234465	1.11693	0.00763556	0.0337036	PINLYP	390940	ENST00000244321	PINLYP-201	retained_intron	PINLYP	0.596922	1.30718	0.624645	1.30331	0.209309	0.878369	0.0740019	0.31055	0.0430479
ENSG00000114812	1.11592	2.92711e-11	1.135e-09	VIPR1	7433	ENST00000473495	VIPR1-211	processed_transcript	HVR1;II;PACAP-R-2;PACAP-R2;RDC1;V1RG;VAPC1;VIP-R-1;VIPR;VIRG;VPAC1;VPAC1R;VPCAP1R;VIPR1	1.61084	3.50812	1.619	3.69468	0.3238	0.696163	0.11448	0.246131	6.3539e-06
ENSG00000099338	1.11582	3.25644e-07	5.83967e-06	CATSPERG	57828	ENST00000466060	CATSPERG-206	processed_transcript	C19orf15;CATSPERG	0.709717	1.55431	0.757731	1.60737	0.29792	0.27633	0.10533	0.0976974	4.01188e-05
ENSG00000260565	1.11283	0.000253365	0.00207339	ERVK13-1	100507321	ENST00000564340	ERVK13-1-203	lincRNA	ERVK13-1	8.58938	18.5897	8.3933	18.0252	0.812215	10.8181	0.287161	3.82479	0.0206824
ENSG00000185818	1.10849	1.38899e-33	2.78889e-31	NAT8L	339983	ENST00000423729	NAT8L-202	protein_coding	CML3;NACED;NAT8-LIKE;NAT8L	9.70674	20.9412	9.61063	21.1008	0.943154	1.63858	0.333455	0.579326	1.12014e-10
ENSG00000159871	1.10571	4.00839e-09	1.08342e-07	LYPD5	284348	ENST00000599397	LYPD5-206	processed_transcript	PRO4356;LYPD5	1.08954	2.35727	1.04203	2.33318	0.389095	0.363408	0.137566	0.128484	9.55047e-06
ENSG00000135744	1.1053	0.00122343	0.00779245	AGT	183	ENST00000366667	AGT-201	protein_coding	ANHU;SERPINA8;AGT	1.74963	3.77629	1.82622	3.69467	0.485126	2.23459	0.171518	0.790048	0.0251322
ENSG00000273018	1.1051	0.00626924	0.0288899	AC107983.2		ENST00000425211	AC107983.2-201	processed_transcript		0.62799	1.36349	0.580386	1.38356	0.221707	0.894315	0.0783853	0.316188	0.0404538
ENSG00000269688	1.1049	0.00638091	0.0293065	AC008982.2		ENST00000600473	AC008982.2-201	sense_intronic		0.407774	0.890061	0.419346	0.892294	0.224075	0.495412	0.0792223	0.175155	0.025037
ENSG00000255112	1.10421	5.6172e-05	0.000578386	CHMP1B	57132	ENST00000588284	CHMP1B-202	processed_transcript	C10orf2;C18-ORF2;C18orf2;CHMP1.5;Vps46-2;Vps46B;hVps46-2;CHMP1B	46.0926	99.1026	45.8914	98.2874	1.68445	53.5751	0.595544	18.9417	0.0142583
ENSG00000154898	1.10421	0.000399816	0.00307352	CCDC144CP	348254	ENST00000340196	CCDC144CP-201	processed_transcript	CCDC144C;CCDC144CP	0.5443	1.18226	0.544828	1.06827	0.184298	0.547347	0.065159	0.193516	0.00746304
ENSG00000278621	1.10382	1.0596e-13	5.48197e-12	AC037198.3		ENST00000616754	AC037198.3-201	antisense		55.0265	118.276	55.0405	117.054	5.76258	32.1735	2.03738	11.375	8.20661e-05
ENSG00000176678	1.10104	8.73454e-07	1.43584e-05	FOXL1	2300	ENST00000593625	FOXL1-202	protein_coding	FKH6;FKHL11;FREAC7;FOXL1	1.74962	3.7645	1.6663	3.75712	0.491306	1.22469	0.173703	0.432993	0.000707334
ENSG00000213030	1.09974	1.31666e-23	1.51067e-21	CGB8	94115	ENST00000448456	CGB8-201	protein_coding	CGB8	9.09565	19.5077	8.5948	19.5321	1.4462	1.9856	0.511308	0.702016	9.46687e-09
ENSG00000102878	1.09927	3.71779e-06	5.26042e-05	HSF4	3299	ENST00000517867	HSF4-206	processed_transcript	CTM;CTRCT5;HSF4	1.31987	2.83911	1.32412	2.75958	0.303389	1.04348	0.107264	0.368925	0.00143963
ENSG00000123870	1.0976	0.000728882	0.0050736	ZNF137P	7696	ENST00000597158	ZNF137P-202	processed_transcript	ZNF137;pHZ-30;ZNF137P	1.29041	2.77211	1.28927	2.66096	0.346275	1.52981	0.122427	0.54087	0.0182325
ENSG00000235703	1.09345	0.00310247	0.0165328	LINC00894	100272228	ENST00000449111	LINC00894-205	antisense	LINC00894	0.574464	1.23936	0.544189	1.14642	0.333109	0.620304	0.117772	0.219311	0.0182642
ENSG00000134595	1.09011	0.000201188	0.00171809	SOX3	6658	ENST00000370536	SOX3-201	protein_coding	GHDX;MRGH;PHP;PHPX;SOXB;SOX3	0.598523	1.28309	0.549471	1.44147	0.294926	0.417421	0.104272	0.147581	0.00199595
ENSG00000237118	1.08946	2.76982e-05	0.000309581	CYP2F2P	171427	ENST00000437853	CYP2F2P-201	unitary_pseudogene	CYP2F1P;CYP2F2P	0.480943	1.0378	0.496545	1.12801	0.137337	0.302256	0.048556	0.106864	0.000313921
ENSG00000165923	1.08874	3.3505e-06	4.80115e-05	AGBL2	79841	ENST00000529712	AGBL2-209	processed_transcript	CCP2;AGBL2	0.856626	1.83707	0.836308	1.86999	0.336854	0.478001	0.119096	0.168999	0.00031503
ENSG00000162390	1.08849	0.00371504	0.0190391	ACOT11	26027	ENST00000481208	ACOT11-204	processed_transcript	BFIT;STARD14;THEA;THEM1;ACOT11	0.460198	0.991138	0.337174	0.864948	0.345587	0.378787	0.122183	0.133922	0.0109981
ENSG00000089335	1.088	0.000547139	0.00398103	ZNF302	55900	ENST00000627982	ZNF302-215	protein_coding	HSD16;MST154;MSTP154;ZNF135L;ZNF140L;ZNF327;ZNF302	18.2793	38.8708	18.586	38.2659	3.11089	23.0786	1.09987	8.15953	0.0254181
ENSG00000186301	1.08787	0.000978868	0.00649984	MST1P2	11209	ENST00000457982	MST1P2-201	unprocessed_pseudogene	MSPL-1;MSPL-2;MSPL-3;MSPL1;MSPL2;MSPL3;MSTP1;MSTP2;MSTP3;MST1P2	0.450518	0.969481	0.456644	0.995921	0.245518	0.362882	0.0868037	0.128298	0.00476189
ENSG00000146197	1.08433	0.000757678	0.00523086	SCUBE3	222663	ENST00000274938	SCUBE3-201	protein_coding	CEGF3;SCUBE3	0.366246	0.789502	0.37353	0.713403	0.211194	0.270669	0.0746682	0.0956961	0.00362748
ENSG00000198835	1.08292	2.66307e-06	3.89552e-05	GJC2	57165	ENST00000366714	GJC2-201	protein_coding	CX46.6;Cx47;GJA12;HLD2;LMPH1C;PMLDAR;SPG44;GJC2	0.667825	1.42968	0.629559	1.39972	0.290693	0.291474	0.102776	0.103052	0.000126348
ENSG00000244242	1.0816	1.18623e-06	1.87507e-05	IFITM10	402778	ENST00000482459	IFITM10-203	processed_transcript	DSPA3;IFITM10	2.15908	4.58095	1.81713	4.33723	0.75586	1.37495	0.267237	0.486118	0.000645946
ENSG00000237289	1.08067	0.00336376	0.0176464	CKMT1B	1159	ENST00000481666	CKMT1B-212	processed_transcript	CKMT;CKMT1;UMTCK;CKMT1B	14.4627	30.6011	13.8979	30.1067	3.06138	20.7245	1.08236	7.3272	0.0469183
ENSG00000144792	1.08065	0.00437917	0.0218067	ZNF660	285349	ENST00000468987	ZNF660-204	processed_transcript	ZNF660	0.303723	0.65526	0.252349	0.538909	0.15521	0.373578	0.054875	0.13208	0.0276229
ENSG00000171903	1.07855	0.000134077	0.00121974	CYP4F11	57834	ENST00000248041	CYP4F11-201	protein_coding	CYPIVF11;CYP4F11	0.607281	1.29268	0.551931	1.23074	0.229912	0.481073	0.0812863	0.170085	0.00269944
ENSG00000260401	1.07821	0.000944568	0.00632437	AP002761.4		ENST00000565433	AP002761.4-201	sense_overlapping		2.55151	5.40054	2.62525	5.34176	0.659012	3.08304	0.232996	1.09002	0.0228495
ENSG00000250697	1.07464	7.45923e-06	9.72732e-05	AC010343.3		ENST00000512323	AC010343.3-201	lincRNA		1.52039	3.21219	1.66174	3.27061	0.314791	1.2117	0.111295	0.428401	0.00186705
ENSG00000133808	1.07386	4.55793e-05	0.00048318	MICALCL	84953	ENST00000529028	MICALCL-202	processed_transcript	Ebitein1;MICALCL	0.690989	1.46842	0.669397	1.40143	0.226726	0.55421	0.0801597	0.195943	0.00251173
ENSG00000177679	1.07149	6.07629e-05	0.00061811	SRRM3	222183	ENST00000479284	SRRM3-202	processed_transcript	SRRM3	0.4493	0.958085	0.500117	0.955839	0.233796	0.185507	0.0826592	0.0655866	0.000271253
ENSG00000247627	1.07017	0.00710893	0.0318542	MTND4P12	100293090	ENST00000498999	MTND4P12-201	processed_pseudogene	MTND4P12	0.408065	0.869797	0.417083	0.678654	0.175157	0.555841	0.0619272	0.19652	0.0417628
ENSG00000278704	1.06622	0.00483532	0.0236315	BX004987.1		ENST00000618686	BX004987.1-201	protein_coding		0.39882	0.846103	0.251803	0.722219	0.233976	0.437671	0.0827228	0.15474	0.0231558
ENSG00000138378	1.06514	0.00658624	0.0300428	STAT4	6775	ENST00000470708	STAT4-208	processed_transcript	SLEB11;STAT4	0.565344	1.19483	0.580982	1.21182	0.230094	0.733159	0.0813504	0.259211	0.036162
ENSG00000181392	1.0631	0.00240859	0.0134606	SYNE4	163183	ENST00000505054	SYNE4-207	retained_intron	C19orf46;DFNB76;KASH4;Nesp4;SYNE4	0.555191	1.17119	0.458284	1.19219	0.311449	0.52545	0.110114	0.185775	0.0127892
ENSG00000231305	1.06307	0.00619264	0.0286073	AC112484.2		ENST00000498297	AC112484.2-201	antisense		0.366645	0.777591	0.338133	0.855359	0.215228	0.379204	0.0760947	0.134069	0.018453
ENSG00000197405	1.0623	4.03945e-05	0.000434222	C5AR1	728	ENST00000595501	C5AR1-203	processed_transcript	C5A;C5AR;C5R1;CD88;C5AR1	0.734392	1.54221	0.83515	1.66005	0.325787	0.427705	0.115183	0.151216	0.000808627
ENSG00000198142	1.05975	0.000566754	0.00410252	SOWAHC	65124	ENST00000356454	SOWAHC-201	protein_coding	ANKRD57;C2orf26;SOWAHC	5.52273	11.5236	5.27797	11.857	0.920561	6.44722	0.325467	2.27944	0.0207262
ENSG00000259007	1.05872	5.27192e-06	7.17645e-05	AL358333.3		ENST00000553603	AL358333.3-201	antisense		0.961792	2.01708	1.07415	1.93938	0.452733	0.360179	0.160065	0.127342	0.000145005
ENSG00000165695	1.05819	0.000285341	0.00230046	AK8	158067	ENST00000477396	AK8-204	processed_transcript	AK 8;C9orf98;DDX31;AK8	0.658748	1.38312	0.587566	1.34186	0.342949	0.506294	0.121251	0.179002	0.00475969
ENSG00000104951	1.05605	0.00518448	0.0249405	IL4I1	259307	ENST00000595948	IL4I1-204	protein_coding	FIG1;LAAO;LAO;IL4I1	1.20357	2.51463	1.09893	2.27597	0.300877	1.65613	0.106376	0.585532	0.0448451
ENSG00000028277	1.05473	4.64866e-06	6.42279e-05	POU2F2	5452	ENST00000531773	POU2F2-210	processed_transcript	OCT2;OTF2;Oct-2;POU2F2	1.3419	2.79864	1.38125	2.78723	0.249976	1.01625	0.0883798	0.359297	0.00148914
ENSG00000236431	1.05405	0.00742829	0.0329786	AC009237.8		ENST00000445492	AC009237.8-201	processed_pseudogene		0.303943	0.642178	0.251056	0.624686	0.216796	0.310162	0.0766491	0.109659	0.0241205
ENSG00000154451	1.05359	0.000680276	0.00478862	GBP5	115362	ENST00000471171	GBP5-203	processed_transcript	GBP-5;GBP5	0.439524	0.924582	0.376585	0.890224	0.213966	0.358298	0.0756483	0.126678	0.00539485
ENSG00000158050	1.04972	2.65711e-07	4.86588e-06	DUSP2	1844	ENST00000288943	DUSP2-201	protein_coding	PAC-1;PAC1;DUSP2	0.816565	1.70427	0.852106	1.6853	0.249547	0.33952	0.0882283	0.120039	3.49426e-05
ENSG00000137834	1.04959	5.10405e-06	6.9648e-05	SMAD6	4091	ENST00000612349	SMAD6-205	processed_transcript	AOVD2;HsT17432;MADH6;MADH7;SMAD6	14.8705	30.7908	15.1008	31.7041	3.16591	12.4846	1.11932	4.41396	0.00356233
ENSG00000105825	1.04945	1.29289e-05	0.000158935	TFPI2	7980	ENST00000222543	TFPI2-201	protein_coding	PP5;REF1;TFPI-2;TFPI2	16.1979	33.537	16.6542	32.8122	1.38845	15.649	0.490892	5.53276	0.00750312
ENSG00000061656	1.04885	1.78047e-08	4.2595e-07	SPAG4	6676	ENST00000462896	SPAG4-204	processed_transcript	CT127;SUN4;SPAG4	1.60142	3.32585	1.5216	3.34349	0.600298	0.420104	0.212237	0.148529	1.08398e-05
ENSG00000196569	1.04714	1.92497e-15	1.19803e-13	LAMA2	3908	ENST00000466230	LAMA2-202	processed_transcript	LAMM;LAMA2	5.33967	11.0458	5.38978	10.8162	0.943607	1.61654	0.333616	0.571535	5.66468e-07
ENSG00000132204	1.0411	3.49894e-08	7.86843e-07	LINC00470	56651	ENST00000584090	LINC00470-210	lincRNA	C18orf2;LINC00470	1.06752	2.20858	1.09115	2.34081	0.283519	0.447029	0.100239	0.158049	2.75718e-05
ENSG00000204758	1.04104	0.000285779	0.00230289	AC008429.1		ENST00000520067	AC008429.1-201	antisense		0.482286	1.00196	0.500848	1.07034	0.162422	0.378052	0.0574247	0.133662	0.00306262
ENSG00000167103	1.04037	1.81443e-08	4.32233e-07	PIP5KL1	138429	ENST00000477191	PIP5KL1-206	processed_transcript	PIPKH;bA203J24.5;PIP5KL1	1.61098	3.32851	1.55502	3.5201	0.323543	0.818253	0.11439	0.289296	7.53495e-05
ENSG00000196549	1.03593	3.91506e-17	2.94783e-15	MME	4311	ENST00000477669	MME-207	processed_transcript	CALLA;CD10;CMT2T;NEP;SCA43;SFE;MME	6.92483	14.2161	6.85483	14.186	1.51465	0.941357	0.535508	0.33282	1.50161e-08
ENSG00000164532	1.03223	5.07493e-06	6.93628e-05	TBX20	57057	ENST00000408931	TBX20-201	protein_coding	ASD4;TBX20	0.628148	1.29581	0.665536	1.30985	0.232723	0.265291	0.0822802	0.0937945	0.000102247
ENSG00000103023	1.03054	4.44177e-05	0.000472804	PRSS54	221191	ENST00000563336	PRSS54-203	processed_transcript	CT67;KLKBL4;PRSS54	0.909898	1.8716	0.870917	1.82346	0.369406	0.563175	0.130605	0.199112	0.00122011
ENSG00000223572	1.03044	0.00612933	0.0284082	CKMT1A	548596	ENST00000483604	CKMT1A-207	processed_transcript	CKMT1;U-MtCK;mia-CK;CKMT1A	19.5369	39.9187	18.9605	38.9317	3.68448	27.7594	1.30266	9.81443	0.058638
ENSG00000197646	1.03027	0.0038882	0.0197764	PDCD1LG2	80380	ENST00000397747	PDCD1LG2-201	protein_coding	B7DC;Btdc;CD273;PD-L2;PDCD1L2;PDL2;bA574F11.2;PDCD1LG2	3.01308	6.16331	2.90111	6.08523	1.84385	2.36626	0.651898	0.8366	0.0101318
ENSG00000148082	1.02938	9.08276e-07	1.48728e-05	SHC3	53358	ENST00000375835	SHC3-202	protein_coding	N-Shc;NSHC;RAI;SHCC;SHC3	0.898725	1.84917	0.921782	1.85667	0.276867	0.42597	0.0978874	0.150603	0.000113924
ENSG00000163728	1.02904	0.0026167	0.0144226	TTC14	151613	ENST00000465625	TTC14-206	processed_transcript	DRDL5813;PRO19630;TTC14	11.9789	24.4568	11.7869	23.3217	1.58238	15.84	0.559457	5.60029	0.0436809
ENSG00000242479	1.02882	0.0063677	0.0292557	AC109992.1		ENST00000481134	AC109992.1-201	processed_pseudogene		0.711866	1.46338	0.63504	1.23856	0.208771	0.939897	0.0738118	0.332304	0.0444525
ENSG00000110330	1.02801	0.00100989	0.00667166	BIRC2	329	ENST00000527808	BIRC2-203	processed_transcript	API1;HIAP2;Hiap-2;MIHB;RNF48;c-IAP1;cIAP1;BIRC2	29.5083	60.185	29.5459	59.3631	1.81263	36.5812	0.640863	12.9334	0.0327552
ENSG00000162572	1.0258	0.000434763	0.00330005	SCNN1D	6339	ENST00000467651	SCNN1D-207	processed_transcript	ENaCd;ENaCdelta;SCNED;dNaCh;SCNN1D	1.35014	2.76039	1.41426	2.51168	0.228556	1.4223	0.0808067	0.50286	0.015074
ENSG00000254814	1.0246	0.00275032	0.0150168	AP003031.1		ENST00000534354	AP003031.1-201	antisense		0.376793	0.778423	0.41596	0.58716	0.118724	0.408992	0.0419752	0.1446	0.0183928
ENSG00000186132	1.02267	7.72083e-10	2.36763e-08	C2orf76		ENST00000498049	C2orf76-206	processed_transcript	AIM29;C2orf76	1.48819	3.03339	1.50856	2.89326	0.313437	0.566113	0.110817	0.200151	9.25839e-06
ENSG00000176531	1.02218	2.16046e-08	5.06473e-07	PHLDB3	653583	ENST00000595498	PHLDB3-203	retained_intron	PHLDB3	11.2259	22.8095	11.9293	22.5468	1.83283	7.06187	0.648003	2.49675	0.000508188
ENSG00000204176	1.021	0.000540882	0.00394914	SYT15	83849	ENST00000449358	SYT15-204	processed_transcript	CHR10SYT;sytXV;SYT15	1.94947	3.96614	2.06342	3.92978	0.653568	1.80825	0.231071	0.639314	0.0102048
ENSG00000129862	1.01994	2.75618e-06	4.02126e-05	VCY1B	353513	ENST00000250823	VCY1B-201	protein_coding	BPY1B;VCY1B	1.37319	2.79303	1.30385	2.88242	0.397184	0.809289	0.140426	0.286127	0.000544458
ENSG00000164742	1.0188	1.11962e-09	3.3071e-08	ADCY1	107	ENST00000432715	ADCY1-202	protein_coding	AC1;DFNB44;ADCY1	1.86307	3.78696	1.84823	3.7355	0.457658	0.692802	0.161806	0.244943	1.28332e-05
ENSG00000186469	1.01706	0.000157249	0.00139514	GNG2	54331	ENST00000554832	GNG2-206	processed_transcript	GNG2	5.81912	11.7905	6.11465	11.9239	2.98619	1.77563	1.05578	0.62778	0.000251829
ENSG00000005249	1.01492	7.00013e-16	4.64819e-14	PRKAR2B	5577	ENST00000393613	PRKAR2B-202	processed_transcript	PRKAR2;RII-BETA;PRKAR2B	4.85592	9.82489	4.84617	9.91013	0.692713	1.46016	0.244911	0.516245	5.11692e-07
ENSG00000226053	1.01476	0.00792498	0.0346906	LINC01776	729987	ENST00000418344	LINC01776-201	lincRNA	LINC01776	0.524546	1.06956	0.46592	1.12631	0.212366	0.615311	0.0750826	0.217545	0.0328049
ENSG00000236333	1.01471	9.07856e-06	0.000115999	TRHDE-AS1	283392	ENST00000549957	TRHDE-AS1-203	retained_intron	TRHDE-AS1	3.7374	7.56268	3.72161	7.61456	0.458519	3.08645	0.162111	1.09122	0.00377158
ENSG00000224259	1.01183	1.15529e-09	3.40053e-08	LINC01133	100505633	ENST00000443364	LINC01133-202	lincRNA	LINC01133	1.96891	3.98257	1.93993	4.01764	0.434259	0.787338	0.153534	0.278366	1.84623e-05
ENSG00000151025	1.00843	0.000154125	0.00137247	GPR158	57512	ENST00000482641	GPR158-202	processed_transcript	GPR158	0.857878	1.73907	0.800226	1.53919	0.283681	0.674059	0.100296	0.238316	0.00424426
ENSG00000143878	1.00835	0.000429543	0.00326631	RHOB	388	ENST00000272233	RHOB-201	protein_coding	ARH6;ARHB;MST081;MSTP081;RHOH6;RHOB	29.9384	60.2349	28.9027	59.9524	7.42294	31.4531	2.62441	11.1203	0.0189705
ENSG00000168685	1.00812	2.8596e-07	5.1972e-06	IL7R	3575	ENST00000511031	IL7R-207	processed_transcript	CD127;CDW127;IL-7R-alpha;IL7RA;ILRA;IL7R	56.5506	113.75	56.8599	113.433	1.81097	44.5065	0.640274	15.7354	0.00271977
ENSG00000196653	1.00682	0.0108006	0.0446587	ZNF502	91392	ENST00000449836	ZNF502-204	protein_coding	ZNF502	2.41753	4.86919	2.37181	4.7038	0.406577	3.48776	0.143746	1.23311	0.0683487
ENSG00000113361	1.00648	0.00356257	0.0184576	CDH6	1004	ENST00000514738	CDH6-205	protein_coding	CAD6;KCAD;CDH6	0.3874	0.789611	0.37873	0.847435	0.161354	0.392801	0.0570471	0.138876	0.0179818
ENSG00000009724	1.00559	0.00444251	0.0220504	MASP2	10747	ENST00000400897	MASP2-201	protein_coding	MAP19;MASP-2;MASP1P1;sMAP;MASP2	0.387262	0.788304	0.374176	0.898232	0.213775	0.345095	0.0755808	0.122009	0.0143409
ENSG00000278275	1.0046	0.00517778	0.0249238	AC103705.1		ENST00000619013	AC103705.1-201	processed_pseudogene		0.303696	0.620769	0.251024	0.675425	0.172703	0.260867	0.0610598	0.0922305	0.0124369
ENSG00000255886	1.0041	0.00407558	0.0205681	AC020611.2		ENST00000535594	AC020611.2-201	antisense		0.377217	0.768002	0.334399	0.758129	0.195939	0.35926	0.0692749	0.127018	0.0172224
ENSG00000261286	1.003	0.000977283	0.00649442	ATP2C2-AS1	105371374	ENST00000565700	ATP2C2-AS1-201	antisense	ATP2C2-AS1	0.83925	1.69165	0.789425	1.69704	0.275901	0.798954	0.0975458	0.282473	0.0127907
ENSG00000147408	1.00122	0.000423458	0.00323023	CSGALNACT1	55790	ENST00000518542	CSGALNACT1-206	processed_transcript	CSGalNAcT-1;ChGn;beta4GalNAcT;CSGALNACT1	13.6413	27.3174	13.4976	27.481	3.36543	13.959	1.18986	4.93527	0.0174635
ENSG00000260277	1.00106	0.00259344	0.0143225	AC009019.1		ENST00000568354	AC009019.1-201	antisense		0.597552	1.20605	0.545737	1.12276	0.17869	0.641714	0.0631764	0.22688	0.0216523
ENSG00000162755	1.00038	0.00156712	0.0095397	KLHDC9	126823	ENST00000490724	KLHDC9-207	processed_transcript	KARCA1;KLHDC9	1.02546	2.06284	1.18253	2.14003	0.392969	0.95389	0.138936	0.337251	0.0130003
ENSG00000164291	-1.003	1.1514e-09	3.39502e-08	ARSK	153642	ENST00000380009	ARSK-201	protein_coding	TSULF;ARSK	6.30925	3.14207	6.30896	2.99775	0.595309	1.02359	0.210473	0.361894	2.60811e-06
ENSG00000165449	-1.00548	0.00151342	0.00928196	SLC16A9	220963	ENST00000490066	SLC16A9-203	processed_transcript	C10orf36;MCT9;SLC16A9	1.25535	0.620315	1.18881	0.540083	0.365817	0.4122	0.129336	0.145735	0.0057082
ENSG00000268798	-1.00643	0.00553678	0.0263231	AC027307.3		ENST00000594262	AC027307.3-201	lincRNA		0.84744	0.415602	0.804161	0.403525	0.425198	0.211189	0.15033	0.0746666	0.0221196
ENSG00000165633	-1.00701	0.0002446	0.00201875	VSTM4	196740	ENST00000332853	VSTM4-202	protein_coding	C10orf72;VSTM4	4.51682	2.24227	4.40497	2.26455	2.12782	0.474171	0.7523	0.167645	0.0105235
ENSG00000134569	-1.00727	4.50389e-14	2.45041e-12	LRP4	4038	ENST00000378623	LRP4-201	protein_coding	CLSS;CMS17;LRP-4;LRP10;MEGF7;SOST2;LRP4	9.99621	4.96842	9.13902	5.00429	1.92161	0.434131	0.67939	0.153488	4.43527e-06
ENSG00000085185	-1.00789	3.60124e-09	9.78763e-08	BCORL1	63035	ENST00000607874	BCORL1-206	protein_coding	BCoR-L1;CXorf10;BCORL1	56.1391	27.9105	55.521	27.2585	4.40383	9.33291	1.55699	3.29968	2.01681e-06
ENSG00000065621	-1.00802	1.97127e-05	0.000229451	GSTO2	119391	ENST00000473401	GSTO2-205	processed_transcript	GSTO 2-2;bA127L20.1;GSTO2	2.05026	1.01449	2.02212	0.945701	0.598721	0.360796	0.21168	0.127561	0.00090634
ENSG00000276851	-1.00874	0.00121089	0.00773011	AC002401.4		ENST00000612365	AC002401.4-201	lincRNA		1.96399	0.970226	1.80976	0.847594	0.791582	0.494849	0.279867	0.174956	0.00934656
ENSG00000274026	-1.01159	1.24883e-07	2.48674e-06	FAM27E3	100131997	ENST00000418795	FAM27E3-201	processed_transcript	FAM27E3	1.73733	0.856538	1.79033	0.891953	0.228906	0.222739	0.0809305	0.0787501	1.83636e-06
ENSG00000138131	-1.01268	0.000122362	0.00113145	LOXL4	84171	ENST00000260702	LOXL4-201	protein_coding	LOXC;LOXL4	16.8559	8.34782	16.6977	8.20383	6.8088	2.86974	2.40727	1.01461	0.00573373
ENSG00000171766	-1.01416	1.25308e-07	2.49228e-06	GATM	2628	ENST00000560538	GATM-211	processed_transcript	AGAT;AT;CCDS3;GATM	2.60378	1.28388	2.66086	1.31307	0.640479	0.247989	0.226443	0.0876772	8.78007e-05
ENSG00000197329	-1.01436	9.39058e-09	2.38526e-07	PELI1	57162	ENST00000466177	PELI1-202	processed_transcript	PELI1	2.74387	1.3532	2.731	1.20493	0.446317	0.414915	0.157797	0.146694	1.51083e-05
ENSG00000235706	-1.0151	0.00428879	0.0214464	DICER1-AS1	400242	ENST00000554631	DICER1-AS1-204	antisense	DICER1-AS;DICER1-AS1	0.784273	0.381855	0.82936	0.404633	0.362828	0.18882	0.128279	0.0667581	0.0146691
ENSG00000003249	-1.01567	5.1328e-10	1.64581e-08	DBNDD1	79007	ENST00000304733	DBNDD1-202	protein_coding	DBNDD1	7.41713	3.66205	7.18213	3.59829	1.33407	0.931025	0.471666	0.329167	1.33714e-05
ENSG00000160867	-1.01851	0.00013408	0.00121974	FGFR4	2264	ENST00000507708	FGFR4-209	processed_transcript	CD334;JTK2;TKF;FGFR4	1.0168	0.496033	1.0453	0.49672	0.271089	0.214009	0.0958445	0.0756636	0.000785435
ENSG00000187140	-1.021	0.000177515	0.00155128	FOXD3	27022	ENST00000371116	FOXD3-201	protein_coding	AIS1;Genesis;HFH2;VAMAS2;FOXD3	0.994478	0.484352	0.969443	0.446423	0.181238	0.299572	0.0640775	0.105915	0.00103884
ENSG00000114541	-1.02122	0.00169943	0.0101785	FRMD4B	23150	ENST00000462308	FRMD4B-204	processed_transcript	6030440G05Rik;GRSP1;FRMD4B	1.1082	0.540608	1.10386	0.458477	0.473793	0.260266	0.167511	0.0920179	0.010141
ENSG00000074219	-1.02385	0.000971578	0.00646926	TEAD2	8463	ENST00000598397	TEAD2-207	processed_transcript	ETF;TEAD-2;TEF-4;TEF4;TEAD2	13.6968	6.73091	13.7991	6.55077	2.8021	3.99324	0.990692	1.41182	0.00121966
ENSG00000140511	-1.02484	1.4155e-07	2.76318e-06	HAPLN3	145864	ENST00000359595	HAPLN3-201	protein_coding	EXLD1;HsT19883;HAPLN3	7.32771	3.59613	7.23827	3.57433	0.812069	1.40261	0.28711	0.495899	1.37394e-05
ENSG00000196154	-1.02835	0.000700699	0.00490373	S100A4	6275	ENST00000481009	S100A4-206	processed_transcript	18A2;42A;CAPL;FSP1;MTS1;P9KA;PEL98;S100A4	130.282	63.868	129.452	62.9532	20.1093	37.3023	7.10972	13.1884	0.000567902
ENSG00000186907	-1.03059	2.53343e-05	0.000286194	RTN4RL2	349667	ENST00000335099	RTN4RL2-201	protein_coding	NGRH1;NgR2;RTN4RL2	1.96829	0.957874	1.93269	0.82496	0.534352	0.410677	0.188922	0.145196	0.000823
ENSG00000077092	-1.03277	1.21547e-08	3.04607e-07	RARB	5915	ENST00000489694	RARB-208	processed_transcript	HAP;MCOPS12;NR1B2;RARbeta1;RRB2;RARB	6.14326	2.99694	6.00676	2.87411	1.67541	0.539025	0.592346	0.190574	0.00017524
ENSG00000234336	-1.03288	0.0091337	0.0389998	JAZF1-AS1	100128081	ENST00000455963	JAZF1-AS1-203	antisense	JAZF1-AS1	0.679555	0.326715	0.665238	0.311599	0.253464	0.282789	0.0896131	0.0999809	0.019865
ENSG00000144857	-1.03418	0.0002478	0.00203864	BOC	91653	ENST00000477178	BOC-209	processed_transcript	CDON2;BOC	2.80463	1.36424	2.97348	1.41357	0.363142	0.816174	0.12839	0.288561	0.000444635
ENSG00000143502	-1.03681	0.00775311	0.0340975	SUSD4	55061	ENST00000484503	SUSD4-206	processed_transcript	PRO222;SUSD4	4.24372	2.06317	3.95718	2.05006	1.98012	1.29872	0.700079	0.459168	0.0207945
ENSG00000015532	-1.03832	1.24614e-06	1.95876e-05	XYLT2	64132	ENST00000017003	XYLT2-201	protein_coding	PXYLT2;SOS;XT-II;XT2;xylT-II;XYLT2	33.0741	16.0983	33.2836	15.507	2.20242	6.94596	0.778673	2.45577	1.21043e-05
ENSG00000237424	-1.03837	2.50151e-07	4.59591e-06	FOXD2-AS1	84793	ENST00000445551	FOXD2-AS1-201	antisense	FOXD2-AS1	2.18489	1.05845	2.27952	1.08719	0.508112	0.286865	0.179645	0.101422	8.3998e-05
ENSG00000104894	-1.04201	0.00188467	0.0110678	CD37	951	ENST00000597033	CD37-210	processed_transcript	GP52-40;TSPAN26;CD37	2.23966	1.08228	2.07196	0.998126	0.791757	0.675564	0.279928	0.238848	0.00715936
ENSG00000198542	-1.04263	1.27667e-06	2.00115e-05	ITGBL1	9358	ENST00000618057	ITGBL1-206	protein_coding	OSCP;TIED;ITGBL1	6.07809	2.94581	5.7985	2.74181	1.62977	1.01067	0.576212	0.357325	0.00039723
ENSG00000226711	-1.04561	0.000828295	0.00564902	FAM66C	440078	ENST00000456135	FAM66C-205	antisense	FAM66C	0.731604	0.348773	0.755409	0.315839	0.262501	0.128628	0.0928082	0.0454769	0.00235775
ENSG00000138669	-1.04758	0.00547768	0.0261053	PRKG2	5593	ENST00000509169	PRKG2-204	processed_transcript	PRKGR2;cGK2;cGKII;PRKG2	0.710183	0.33915	0.632363	0.314822	0.428486	0.119397	0.151493	0.0422134	0.0333667
ENSG00000139200	-1.05022	3.43135e-07	6.12414e-06	PIANP	196500	ENST00000540656	PIANP-204	protein_coding	C12orf53;LEDA1;PANP;leda-1;PIANP	5.47415	2.63835	5.26915	2.44504	0.762379	1.11033	0.269542	0.392561	3.51596e-05
ENSG00000162687	-1.05054	0.00115662	0.0074561	KCNT2	343450	ENST00000498426	KCNT2-205	processed_transcript	KCa4.2;SLICK;SLO2.1;KCNT2	0.712035	0.338076	0.746976	0.356726	0.292018	0.0933307	0.103244	0.0329974	0.00390336
ENSG00000104213	-1.05261	1.47237e-10	5.1414e-09	PDGFRL	5157	ENST00000523248	PDGFRL-202	processed_transcript	PDGRL;PRLTS;PDGFRL	4.00691	1.92576	3.9067	1.99118	0.577063	0.565036	0.204023	0.19977	3.9798e-06
ENSG00000180914	-1.05638	1.75112e-05	0.000207988	OXTR	5021	ENST00000316793	OXTR-201	protein_coding	OT-R;OXTR	2.49323	1.19098	2.19881	1.13841	0.678867	0.554097	0.240016	0.195903	0.000884801
ENSG00000171357	-1.05809	3.97636e-05	0.000428259	LURAP1	541468	ENST00000371980	LURAP1-201	protein_coding	C1orf190;LRAP35a;LRP35A;LURAP1	1.16148	0.553705	1.16429	0.494392	0.274974	0.272793	0.0972179	0.096447	0.000562015
ENSG00000153132	-1.05833	0.000129124	0.00117975	CLGN	1047	ENST00000325617	CLGN-201	protein_coding	CLGN	1.16203	0.552884	1.01034	0.588101	0.34167	0.27075	0.120799	0.0957245	0.00144547
ENSG00000158457	-1.06342	4.84039e-16	3.30519e-14	TSPAN33	340348	ENST00000498745	TSPAN33-203	processed_transcript	PEN;PEN.;TSPAN-33;TSPAN33	5.82769	2.78421	6.03967	2.85326	0.718398	0.465266	0.253992	0.164496	8.70027e-08
ENSG00000279232	-1.0642	1.8822e-07	3.55091e-06	AC008522.1		ENST00000639479	AC008522.1-201	antisense		25.04	11.969	25.0599	11.9699	7.7908	3.15985	2.75446	1.11718	0.000607781
ENSG00000117016	-1.06567	0.000156261	0.00138783	RIMS3	9783	ENST00000372684	RIMS3-202	protein_coding	NIM3;RIM3;RIMS3	3.43113	1.63358	3.2968	1.63007	0.553566	0.916265	0.195715	0.323949	0.000310816
ENSG00000181458	-1.06885	9.09294e-33	1.72316e-30	TMEM45A	55076	ENST00000462884	TMEM45A-204	processed_transcript	DERP7;DNAPTP4;TMEM45A	24.0522	11.4598	23.5876	11.3172	2.27208	0.73046	0.803301	0.258256	5.44497e-10
ENSG00000133466	-1.07086	0.00226519	0.0127989	C1QTNF6	114904	ENST00000470655	C1QTNF6-205	processed_transcript	CTFP6;CTRP6;ZACRP6;C1QTNF6	22.8819	10.8871	22.7758	10.3207	7.00112	6.88074	2.47527	2.43271	0.00385742
ENSG00000123384	-1.07592	2.85832e-06	4.14518e-05	LRP1	4035	ENST00000553446	LRP1-205	processed_transcript	A2MR;APOER;APR;CD91;IGFBP3R;KPA;LRP;LRP1A;TGFBR5;LRP1	161.046	76.3897	159.99	75.583	3.54594	35.3171	1.25368	12.4865	9.38063e-06
ENSG00000154217	-1.08072	3.14609e-06	4.52747e-05	PITPNC1	26207	ENST00000299954	PITPNC1-201	protein_coding	M-RDGB-beta;MRDGBbeta;RDGB-BETA;RDGBB;RDGBB1;PITPNC1	1.20334	0.563667	1.21265	0.535172	0.235118	0.150722	0.0831267	0.0532881	1.45282e-05
ENSG00000247095	-1.08271	0.00815828	0.0356009	MIR210HG	100506211	ENST00000500447	MIR210HG-201	lincRNA	MIR210HG	0.919745	0.429279	0.936263	0.405289	0.447123	0.305678	0.158082	0.108073	0.0226175
ENSG00000174136	-1.08605	3.9862e-07	6.98869e-06	RGMB	285704	ENST00000504776	RGMB-203	processed_transcript	DRAGON;RGMB	39.2569	18.4858	38.9117	18.4948	12.9329	5.21084	4.57248	1.84231	0.000867501
ENSG00000041982	-1.08821	1.37069e-05	0.000167765	TNC	3371	ENST00000460345	TNC-204	processed_transcript	150-225;DFNA56;GMEM;GP;HXB;JI;TN;TN-C;TNC	342.039	160.87	343.048	160.215	19.0612	80.0462	6.73915	28.3006	2.20922e-05
ENSG00000229703	-1.09152	0.000304655	0.00242602	CR589904.1		ENST00000437830	CR589904.1-201	processed_transcript		0.731779	0.338389	0.714714	0.318793	0.205089	0.134391	0.0725099	0.0475143	0.000464345
ENSG00000125378	-1.09166	1.39064e-08	3.42679e-07	BMP4	652	ENST00000558489	BMP4-203	processed_transcript	BMP2B;BMP2B1;MCOPS6;OFC11;ZYME;BMP4	8.23085	3.85578	8.20918	3.89453	2.4603	0.722394	0.869847	0.255405	0.000269115
ENSG00000111490	-1.09378	7.41515e-10	2.29055e-08	TBC1D30	23329	ENST00000456757	TBC1D30-201	processed_transcript	TBC1D30	3.13885	1.46622	2.95696	1.50442	0.665769	0.324733	0.235385	0.11481	1.6914e-05
ENSG00000146592	-1.09382	1.28697e-06	2.01355e-05	CREB5	9586	ENST00000469531	CREB5-211	processed_transcript	CRE-BPA;CREB-5;CREB5	1.69653	0.788998	1.70395	0.733563	0.296596	0.383948	0.104863	0.135746	0.000114069
ENSG00000267216	-1.10088	7.11751e-05	0.000708421	AC020915.2		ENST00000591325	AC020915.2-201	nonsense_mediated_decay		0.85848	0.394908	0.829974	0.410248	0.194421	0.165989	0.0687382	0.0586859	0.000153291
ENSG00000128011	-1.1041	4.13151e-08	9.13263e-07	LRFN1	57622	ENST00000248668	LRFN1-201	protein_coding	SALM2;LRFN1	5.51159	2.55717	5.32509	2.41068	0.722035	1.06848	0.255278	0.377764	1.44895e-05
ENSG00000269019	-1.10476	0.000982106	0.00651365	AC002985.2		ENST00000601106	AC002985.2-201	antisense		1.63475	0.753261	1.84742	0.626306	0.710097	0.385208	0.251057	0.136192	0.00804916
ENSG00000169242	-1.11031	0.00409451	0.020639	EFNA1	1942	ENST00000469878	EFNA1-203	processed_transcript	B61;ECKLG;EFL1;EPLG1;LERK-1;LERK1;TNFAIP4;EFNA1	41.132	19.0463	41.0765	18.769	10.2029	13.404	3.60726	4.73903	0.00233855
ENSG00000117472	-1.11149	0.00102706	0.00677193	TSPAN1	10103	ENST00000498443	TSPAN1-209	processed_transcript	NET1;TM4C;TM4SF;TSPAN1	0.888396	0.40564	0.804677	0.405902	0.248904	0.308069	0.0880009	0.108919	0.00392337
ENSG00000134769	-1.12265	5.94829e-05	0.000607655	DTNA	1837	ENST00000588771	DTNA-215	processed_transcript	D18S892E;DRP3;DTN;DTN-A;LVNC1;DTNA	2.27012	1.03692	2.26722	0.900191	0.578933	0.595278	0.204684	0.210462	0.000889571
ENSG00000000971	-1.12373	0.000158152	0.00140221	CFH	3075	ENST00000496761	CFH-205	processed_transcript	AHUS1;AMBP1;ARMD4;ARMS1;CFHL3;FH;FHL1;HF;HF1;HF2;HUS;CFH	4.21679	1.9301	4.21813	1.90065	1.83325	0.728812	0.648154	0.257674	0.00549298
ENSG00000107551	-1.12504	0.00197897	0.0115173	RASSF4	83937	ENST00000462822	RASSF4-204	processed_transcript	AD037;RASSF4	6.40388	2.9306	5.97347	2.81752	2.2577	1.8784	0.798216	0.664116	0.00481197
ENSG00000197757	-1.12511	1.11205e-19	1.04781e-17	HOXC6	3223	ENST00000504315	HOXC6-203	protein_coding	CP25;HHO.C8;HOX3;HOX3C;HOXC6	11.567	5.29502	11.5329	5.20144	1.55497	0.845621	0.549765	0.298972	9.08673e-08
ENSG00000119862	-1.1284	7.8496e-10	2.40275e-08	LGALSL	29094	ENST00000464281	LGALSL-205	protein_coding	GRP;HSPC159;LGALSL	4.5689	2.08131	4.51081	2.03458	0.757109	0.71946	0.267678	0.254368	9.52253e-06
ENSG00000180921	-1.12878	0.0103862	0.0432883	FAM83H	286077	ENST00000388913	FAM83H-201	protein_coding	AI3;FAM83H	0.950995	0.430006	0.793077	0.542642	0.491769	0.305285	0.173866	0.107935	0.0233053
ENSG00000116729	-1.12908	9.37295e-14	4.86413e-12	WLS	79971	ENST00000498615	WLS-210	processed_transcript	C1orf139;EVI;GPR177;MRP;mig-14;WLS	27.6948	12.6557	27.9079	12.434	1.8731	3.73321	0.66224	1.31989	7.44727e-08
ENSG00000163362	-1.13381	0.00314243	0.0167035	C1orf106		ENST00000531649	C1orf106-206	processed_transcript	C1orf106	22.1581	10.0921	21.5571	10.3202	7.64151	6.75548	2.70168	2.38842	0.00480167
ENSG00000254389	-1.13399	0.000150769	0.00134829	RHPN1-AS1	78998	ENST00000518049	RHPN1-AS1-201	antisense	C8orf51;RHPN1-AS1	1.29965	0.58578	1.21101	0.543798	0.334269	0.38183	0.118182	0.134997	0.00137199
ENSG00000225655	-1.13565	0.000233772	0.00194226	BX255923.1		ENST00000613309	BX255923.1-201	lincRNA		0.879646	0.393855	0.880581	0.315729	0.111353	0.321163	0.0393691	0.113548	0.0012116
ENSG00000181754	-1.14165	6.95672e-08	1.4796e-06	AMIGO1	57463	ENST00000369864	AMIGO1-202	protein_coding	ALI2;AMIGO;AMIGO-1;AMIGO1	10.8051	4.89131	10.8531	5.07163	0.712206	2.04594	0.251803	0.723348	2.06471e-06
ENSG00000147168	-1.14291	0.00063815	0.0045452	IL2RG	3561	ENST00000276110	IL2RG-201	retained_intron	CD132;CIDX;IL-2RG;IMD4;P64;SCIDX;SCIDX1;IL2RG	1.25917	0.56417	1.20123	0.536745	0.629151	0.207086	0.222438	0.073216	0.0101804
ENSG00000219607	-1.14521	0.000543791	0.0039618	PPP1R3G	648791	ENST00000405617	PPP1R3G-201	protein_coding	PPP1R3G	1.65605	0.741373	1.61953	0.802288	0.529555	0.465053	0.187226	0.164421	0.00251864
ENSG00000102984	-1.1481	1.39637e-12	6.36517e-11	ZNF821	55565	ENST00000564943	ZNF821-212	processed_transcript	ZNF821	3.68398	1.65635	3.67466	1.60459	0.337355	0.568879	0.119273	0.201129	5.29602e-07
ENSG00000174792	-1.15944	0.000215148	0.00181434	C4orf26		ENST00000514064	C4orf26-204	processed_transcript	AI2A4;C4orf26	0.744125	0.32678	0.755442	0.313153	0.205406	0.193096	0.072622	0.0682696	0.000913092
ENSG00000133069	-1.15946	2.93311e-07	5.32284e-06	TMCC2	9911	ENST00000495538	TMCC2-207	processed_transcript	HUCEP11;TMCC2	2.43326	1.08342	2.43676	1.13731	0.742452	0.268428	0.262496	0.0949036	0.00026411
ENSG00000128203	-1.15987	3.39216e-08	7.65892e-07	ASPHD2	57168	ENST00000215906	ASPHD2-201	protein_coding	ASPHD2	2.7814	1.23907	2.96078	1.27789	0.654585	0.41231	0.231431	0.145773	6.11005e-05
ENSG00000152127	-1.16078	2.73377e-44	9.22156e-42	MGAT5	4249	ENST00000481801	MGAT5-204	processed_transcript	GNT-V;GNT-VA;MGAT5	47.556	21.2617	46.9142	20.9061	3.38319	2.04009	1.19614	0.721281	2.43959e-11
ENSG00000102466	-1.16284	2.15378e-07	3.99183e-06	FGF14	2259	ENST00000468052	FGF14-204	processed_transcript	FGF-14;FHF-4;FHF4;SCA27;FGF14	2.81573	1.25265	2.62712	1.26388	0.767486	0.442082	0.271347	0.1563	0.000197583
ENSG00000114279	-1.16453	1.05278e-09	3.13714e-08	FGF12	2257	ENST00000440901	FGF12-203	processed_transcript	EIEE47;FGF12B;FHF1;FGF12	3.34782	1.48849	3.20968	1.50134	0.882783	0.239521	0.312111	0.0846836	5.02967e-05
ENSG00000169933	-1.16573	1.05724e-05	0.000132741	FRMPD4	9758	ENST00000380682	FRMPD4-201	protein_coding	MRX104;PDZD10;PDZK10;FRMPD4	1.14951	0.506452	1.06526	0.455424	0.322917	0.216596	0.114168	0.0765781	0.000355892
ENSG00000162676	-1.16649	0.00247601	0.0137823	GFI1	2672	ENST00000483490	GFI1-204	processed_transcript	GFI-1;GFI1A;SCN2;ZNF163;GFI1	0.545591	0.236554	0.42006	0.179978	0.245718	0.159333	0.0868743	0.0563327	0.00984526
ENSG00000179869	-1.16753	7.8573e-07	1.31209e-05	ABCA13	154664	ENST00000611776	ABCA13-208	processed_transcript	ABCA13	1.50641	0.665223	1.57653	0.583401	0.327363	0.302804	0.11574	0.107057	0.000105198
ENSG00000128655	-1.16761	0.000184013	0.00159813	PDE11A	50940	ENST00000488399	PDE11A-210	processed_transcript	PPNAD2;PDE11A	0.721721	0.314607	0.753072	0.358291	0.175314	0.191347	0.0619828	0.0676515	0.000563205
ENSG00000089723	-1.16817	2.42495e-05	0.000275601	OTUB2	78990	ENST00000203664	OTUB2-201	protein_coding	C14orf137;OTB2;OTU2;OTUB2	2.57336	1.14015	2.47576	1.26065	0.739219	0.569329	0.261353	0.201288	0.000672965
ENSG00000061918	-1.16823	4.2878e-08	9.45333e-07	GUCY1B3	2983	ENST00000505154	GUCY1B3-204	protein_coding	GC-S-beta-1;GC-SB3;GUC1B3;GUCB3;GUCSB3;GUCY1B1;GUCY1B3	1.86035	0.823175	1.72707	0.775169	0.46247	0.202451	0.163508	0.0715772	4.51641e-05
ENSG00000137699	-1.1707	3.42311e-05	0.000375385	TRIM29	23650	ENST00000524816	TRIM29-204	processed_transcript	ATDC;TRIM29	17.365	7.70717	16.8053	7.66424	3.33487	4.1226	1.17905	1.45756	0.000147077
ENSG00000188112	-1.17379	9.69803e-06	0.00012289	C6orf132		ENST00000341865	C6orf132-201	protein_coding	bA7K24.2;C6orf132	10.0622	4.45444	9.49267	4.52844	1.50721	2.32543	0.532878	0.822162	5.26179e-05
ENSG00000134215	-1.17539	6.52328e-05	0.00065763	VAV3	10451	ENST00000525460	VAV3-209	processed_transcript	VAV3	26.7325	11.8303	25.981	11.2831	8.79725	5.97368	3.1103	2.11201	0.00141299
ENSG00000113739	-1.17663	4.99446e-07	8.62195e-06	STC2	8614	ENST00000520593	STC2-204	processed_transcript	STC-2;STCRP;STC2	205.634	90.9625	205.934	89.234	76.7656	27.4096	27.1407	9.69077	0.00137132
ENSG00000158715	-1.17759	6.5623e-16	4.39205e-14	SLC45A3	85414	ENST00000460934	SLC45A3-202	processed_transcript	IPCA-2;IPCA-6;IPCA-8;IPCA6;PCANAP2;PCANAP6;PCANAP8;PRST;SLC45A3	6.18529	2.72577	5.96527	2.83688	0.848301	0.638014	0.29992	0.225572	2.53453e-07
ENSG00000278630	-1.18396	0.000930995	0.00625086	LINC02335	107984565	ENST00000616578	LINC02335-201	lincRNA	LINC02335	0.627839	0.269489	0.592825	0.225887	0.253115	0.164499	0.0894897	0.0581592	0.00469253
ENSG00000129521	-1.18471	3.31722e-12	1.46846e-10	EGLN3	112399	ENST00000550114	EGLN3-207	processed_transcript	HIFP4H3;HIFPH3;PHD3;EGLN3	2.34718	1.0251	2.2549	1.04889	0.268762	0.232651	0.0950219	0.0822546	4.97007e-08
ENSG00000008086	-1.18537	1.97694e-08	4.6896e-07	CDKL5	6792	ENST00000636046	CDKL5-210	processed_transcript	CFAP247;EIEE2;ISSX;STK9;CDKL5	3.1414	1.37532	3.0773	1.41504	0.648422	0.516054	0.229252	0.182453	3.10353e-05
ENSG00000128602	-1.19008	1.55809e-08	3.77569e-07	SMO	6608	ENST00000249373	SMO-201	protein_coding	CRJS;FZD11;Gx;SMOH;SMO	7.29392	3.19143	7.26976	3.17867	1.32554	1.25892	0.46865	0.445096	1.8063e-05
ENSG00000158246	-1.19365	5.38181e-10	1.71587e-08	FAM46B	115572	ENST00000289166	FAM46B-201	protein_coding	FAM46B	9.03404	3.94313	9.14644	3.78715	0.598711	1.59624	0.211676	0.564356	7.24016e-07
ENSG00000185015	-1.19578	1.5739e-14	9.02907e-13	CA13	377677	ENST00000517831	CA13-203	processed_transcript	CAXIII;CA13	2.92908	1.27398	2.86311	1.16659	0.354485	0.286	0.125329	0.101116	6.6449e-08
ENSG00000134326	-1.19813	3.11064e-05	0.000344027	CMPK2	129607	ENST00000478738	CMPK2-206	processed_transcript	NDK;TMPK2;TYKi;UMP-CMPK2;CMPK2	1.09958	0.47155	1.00527	0.535089	0.294464	0.279646	0.104109	0.0988697	0.00063558
ENSG00000114200	-1.20295	2.02177e-14	1.152e-12	BCHE	590	ENST00000264381	BCHE-201	protein_coding	CHE1;CHE2;E1;BCHE	8.49601	3.68454	8.47681	3.52577	1.88698	0.588981	0.667147	0.208236	7.50822e-06
ENSG00000108370	-1.20934	6.6877e-07	1.13476e-05	RGS9	8787	ENST00000638125	RGS9-212	processed_transcript	PERRS;RGS9L;RGS9	2.88452	1.24147	2.87814	1.1841	0.972299	0.365633	0.343759	0.129271	0.000524905
ENSG00000136167	-1.20935	5.07783e-24	5.9474e-22	LCP1	3936	ENST00000469227	LCP1-206	processed_transcript	CP64;HEL-S-37;L-PLASTIN;LC64P;LPL;PLS2;LCP1	8.14403	3.51536	8.497	3.41591	0.917028	0.464827	0.324218	0.164341	4.34966e-09
ENSG00000186564	-1.21196	9.27793e-09	2.3602e-07	FOXD2	2306	ENST00000334793	FOXD2-201	protein_coding	FKHL17;FREAC-9;FREAC9;FOXD2	1.5275	0.655373	1.55208	0.624271	0.256337	0.216321	0.0906288	0.076481	3.5958e-06
ENSG00000260896	-1.21246	1.00171e-09	3.00087e-08	LINC02170	100996425	ENST00000562231	LINC02170-202	lincRNA	PRCAT47;LINC02170	1.9985	0.857871	1.95984	0.847276	0.3444	0.311993	0.121764	0.110306	6.84499e-06
ENSG00000167680	-1.21851	3.92136e-14	2.14732e-12	SEMA6B	10501	ENST00000586582	SEMA6B-201	protein_coding	SEM-SEMA-Y;SEMA-VIB;SEMAN;semaZ;SEMA6B	14.6784	6.30192	14.635	5.83288	1.41366	1.98864	0.499803	0.703091	1.34272e-07
ENSG00000181104	-1.22025	1.16956e-53	5.80169e-51	F2R	2149	ENST00000319211	F2R-201	protein_coding	CF2R;HTR;PAR-1;PAR1;TR;F2R	111.144	47.6976	110.679	47.6667	4.95493	5.55654	1.75183	1.96454	8.44975e-13
ENSG00000150907	-1.22545	5.05544e-05	0.00052894	FOXO1	2308	ENST00000636651	FOXO1-203	processed_transcript	FKH1;FKHR;FOXO1A;FOXO1	1.17353	0.494148	1.21925	0.538979	0.418256	0.236667	0.147876	0.0836743	0.00131991
ENSG00000255301	-1.23064	0.00102391	0.00675902	AP002893.1		ENST00000528885	AP002893.1-201	antisense		0.651089	0.271512	0.545868	0.272108	0.312985	0.161445	0.110657	0.0570794	0.00867494
ENSG00000143590	-1.23659	2.1012e-06	3.14174e-05	EFNA3	1944	ENST00000470294	EFNA3-202	processed_transcript	EFL2;EPLG3;Ehk1-L;LERK3;EFNA3	1.47545	0.620807	1.58065	0.624208	0.262598	0.381281	0.0928425	0.134803	0.000129434
ENSG00000069020	-1.24132	3.93426e-18	3.24904e-16	MAST4	375449	ENST00000478569	MAST4-219	processed_transcript	MAST4	5.55611	2.34543	5.36242	2.5217	0.670145	0.561192	0.236932	0.198411	5.80871e-08
ENSG00000164659	-1.2417	1.27925e-22	1.39199e-20	KIAA1324L	222223	ENST00000490995	KIAA1324L-212	processed_transcript	EIG121L;KIAA1324L	6.25002	2.63481	6.38533	2.66308	0.568628	0.518924	0.20104	0.183467	2.51347e-09
ENSG00000106013	-1.24774	0.000127469	0.00116779	ANKRD7	56311	ENST00000433239	ANKRD7-203	processed_transcript	TSA806;ANKRD7	0.764254	0.315429	0.755688	0.27302	0.284242	0.135807	0.100495	0.0480149	0.00124134
ENSG00000171388	-1.2507	0.00122894	0.00781869	APLN	8862	ENST00000429967	APLN-201	protein_coding	APEL;XNPEP2;APLN	1.00796	0.416691	0.839383	0.366782	0.615169	0.149963	0.217495	0.0530198	0.0193584
ENSG00000172927	-1.25131	6.48501e-08	1.38802e-06	MYEOV	26579	ENST00000544008	MYEOV-211	processed_transcript	OCIM;MYEOV	6.4583	2.70743	6.3473	2.71516	1.93565	0.956605	0.684356	0.338211	0.000228434
ENSG00000239467	-1.25372	0.00109296	0.00711732	AC007405.3		ENST00000429172	AC007405.3-201	lincRNA		0.605706	0.249058	0.53717	0.223592	0.282487	0.153808	0.0998744	0.0543795	0.00728856
ENSG00000156127	-1.25401	1.21399e-06	1.91178e-05	BATF	10538	ENST00000555795	BATF-203	processed_transcript	B-ATF;BATF1;SFA-2;SFA2;BATF	1.03617	0.428004	0.929866	0.359643	0.224749	0.157014	0.079461	0.055513	2.04196e-05
ENSG00000273769	-1.25981	0.00627236	0.0288964	LCA10	100996465	ENST00000618311	LCA10-201	processed_transcript	LCAP;LCA10	0.555488	0.225796	0.666319	0.225059	0.374879	0.0847702	0.13254	0.0299708	0.029354
ENSG00000154734	-1.26796	4.5432e-11	1.70658e-09	ADAMTS1	9510	ENST00000284984	ADAMTS1-201	protein_coding	C3-C5;METH1;ADAMTS1	12.4028	5.14423	11.3916	4.95724	3.93821	0.934756	1.39237	0.330486	0.000170193
ENSG00000235374	-1.27749	1.37562e-05	0.000168246	SSR4P1	728039	ENST00000599569	SSR4P1-203	processed_transcript	C21orf122;PRED57;PRED90;SSR4P1	0.889473	0.361301	0.749476	0.361762	0.251447	0.182434	0.0888998	0.0645002	0.00027791
ENSG00000279592	-1.28051	4.13542e-10	1.35433e-08	AC010653.2		ENST00000623505	AC010653.2-201	TEC		1.685	0.686873	1.69067	0.680119	0.26597	0.237863	0.0940347	0.0840973	1.55743e-06
ENSG00000169439	-1.2834	3.72604e-36	9.24167e-34	SDC2	6383	ENST00000520233	SDC2-205	processed_transcript	CD362;HSPG;HSPG1;SYND2;SDC2	24.6374	10.1126	24.7584	9.98798	2.67238	1.1591	0.944829	0.409805	1.14703e-09
ENSG00000253746	-1.28607	3.90325e-12	1.71886e-10	AC091182.2		ENST00000520431	AC091182.2-201	lincRNA		2.32503	0.947074	2.30906	0.894679	0.345847	0.331984	0.122275	0.117374	1.13482e-06
ENSG00000155961	-1.2866	0.000112264	0.00104841	RAB39B	116442	ENST00000369454	RAB39B-201	protein_coding	MRX72;WSMN;RAB39B	1.66244	0.674348	1.58086	0.720205	0.79109	0.255308	0.279692	0.090265	0.0046514
ENSG00000147036	-1.28849	8.27004e-06	0.000106475	LANCL3	347404	ENST00000378621	LANCL3-202	protein_coding	LANCL3	0.869655	0.348388	0.881916	0.319014	0.16972	0.214447	0.0600049	0.0758183	9.51245e-05
ENSG00000069667	-1.29743	1.10574e-05	0.000138246	RORA	6095	ENST00000559587	RORA-211	processed_transcript	NR1F1;ROR1;ROR2;ROR3;RZR-ALPHA;RZRA;RORA	1.06996	0.428543	1.11496	0.404345	0.318117	0.241095	0.112471	0.08524	0.000457938
ENSG00000165029	-1.29949	0.000398598	0.00306555	ABCA1	19	ENST00000494467	ABCA1-204	processed_transcript	ABC-1;ABC1;CERP;HDLDT1;TGD;ABCA1	25.7176	10.442	25.9251	10.1892	3.66884	7.21743	1.29713	2.55175	0.000104999
ENSG00000188859	-1.30472	2.06657e-05	0.000239388	FAM78B	149297	ENST00000435676	FAM78B-203	nonsense_mediated_decay	FAM78B	0.878475	0.350006	0.960461	0.273468	0.265681	0.191821	0.0939323	0.0678189	0.00044392
ENSG00000151229	-1.30595	1.03276e-06	1.65576e-05	SLC2A13	114134	ENST00000280871	SLC2A13-201	protein_coding	HMIT;SLC2A13	1.12931	0.449951	1.28015	0.407987	0.302182	0.196748	0.106837	0.069561	0.000106453
ENSG00000271503	-1.30596	1.52791e-05	0.000184994	CCL5	6352	ENST00000603197	CCL5-201	protein_coding	D17S136E;RANTES;SCYA5;SIS-delta;SISd;TCP228;eoCP;CCL5	2.94019	1.18248	2.88107	1.0779	0.50689	0.778502	0.179213	0.275242	0.00010215
ENSG00000104419	-1.30654	2.35527e-20	2.30953e-18	NDRG1	10397	ENST00000521414	NDRG1-217	processed_transcript	CAP43;CMT4D;DRG-1;DRG1;GC4;HMSNL;NDR1;NMSL;PROXY1;RIT42;RTP;TARG1;TDD5;NDRG1	15.4631	6.24673	16.375	6.02699	2.28024	1.39661	0.806185	0.493775	1.27894e-07
ENSG00000149295	-1.30696	2.01916e-15	1.24744e-13	DRD2	1813	ENST00000535984	DRD2-203	processed_transcript	D2DR;D2R;DRD2	5.79108	2.33523	5.84605	2.19156	0.999773	0.613855	0.353473	0.217031	8.50745e-07
ENSG00000178776	-1.31288	2.7231e-05	0.000305371	C5orf46		ENST00000510432	C5orf46-202	processed_transcript	SSSP1;C5orf46	3.09407	1.23897	3.07306	1.35841	1.01538	0.679092	0.358991	0.240095	0.000740071
ENSG00000089163	-1.31615	1.31495e-06	2.04972e-05	SIRT4	23409	ENST00000537892	SIRT4-203	processed_transcript	SIR2L4;SIRT4	0.942505	0.371916	0.908564	0.401643	0.109308	0.218894	0.0386462	0.0773909	1.19696e-05
ENSG00000166002	-1.31653	9.48936e-13	4.40902e-11	SMCO4	56935	ENST00000525141	SMCO4-202	protein_coding	C11orf75;FN5;SMCO4	3.30149	1.31721	3.27198	1.32142	0.70662	0.311041	0.249828	0.10997	4.09833e-06
ENSG00000137501	-1.33249	2.12603e-08	5.00805e-07	SYTL2	54843	ENST00000534554	SYTL2-229	processed_transcript	CHR11SYT;EXO4;PPP1R151;SGA72M;SLP2;SLP2A;SYTL2	1.94425	0.765326	1.92742	0.821107	0.470477	0.338332	0.166339	0.119619	4.98823e-05
ENSG00000168243	-1.33377	1.633e-14	9.33635e-13	GNG4	2786	ENST00000391854	GNG4-203	protein_coding	GNG4	5.38733	2.12974	5.54116	2.05299	1.18776	0.44287	0.419936	0.156578	4.10443e-06
ENSG00000197249	-1.33597	8.43225e-05	0.000821122	SERPINA1	5265	ENST00000555289	SERPINA1-213	processed_transcript	A1A;A1AT;AAT;PI;PI1;PRO2275;alpha1AT;SERPINA1	7.16087	2.83022	7.14783	2.54861	1.12594	1.89967	0.398082	0.671634	7.19577e-05
ENSG00000101493	-1.33735	1.09146e-10	3.90012e-09	ZNF516	9658	ENST00000543743	ZNF516-204	processed_transcript	HsT287;ZNF516	2.72076	1.0697	2.4567	1.07699	0.607619	0.374936	0.214826	0.13256	1.31118e-05
ENSG00000119865	-1.3439	1.04659e-19	9.91671e-18	CNRIP1	25927	ENST00000481714	CNRIP1-204	processed_transcript	C2orf32;CRIP1;CNRIP1	4.56551	1.79101	4.53874	1.82814	0.515044	0.475174	0.182096	0.167999	2.25946e-08
ENSG00000084710	-1.34571	1.24593e-07	2.48391e-06	EFR3B	22979	ENST00000401432	EFR3B-202	protein_coding	KIAA0953;EFR3B	1.70745	0.665293	1.56434	0.592282	0.538519	0.235978	0.190395	0.0834306	0.000189722
ENSG00000137193	-1.35304	8.59833e-05	0.000834244	PIM1	5292	ENST00000468243	PIM1-202	processed_transcript	PIM;PIM1	27.2337	10.6545	27.512	9.6052	3.96132	7.04124	1.40054	2.48945	4.56893e-05
ENSG00000033327	-1.35323	2.66651e-08	6.13446e-07	GAB2	9846	ENST00000528329	GAB2-204	processed_transcript	GAB2	15.2197	5.95014	14.5005	5.91532	6.44457	1.23735	2.2785	0.43747	0.00132818
ENSG00000100628	-1.35566	0.00413784	0.0208076	ASB2	51676	ENST00000556337	ASB2-208	processed_transcript	ASB-2;ASB2	0.709762	0.271698	0.66812	0.271321	0.428867	0.212287	0.151627	0.0750547	0.0214213
ENSG00000171812	-1.35692	1.0696e-06	1.70994e-05	COL8A2	1296	ENST00000397799	COL8A2-202	protein_coding	FECD;FECD1;PPCD;PPCD2;COL8A2	4.68661	1.82219	4.68447	1.8112	1.28717	0.916769	0.455083	0.324127	0.000153905
ENSG00000133026	-1.35889	8.77983e-11	3.17089e-09	MYH10	4628	ENST00000360416	MYH10-202	protein_coding	NMMHC-IIB;NMMHCB;MYH10	3.51004	1.36174	3.61865	1.17713	0.79026	0.509736	0.279399	0.180219	1.49404e-05
ENSG00000088387	-1.3595	5.10834e-46	1.87299e-43	DOCK9	23348	ENST00000481051	DOCK9-215	processed_transcript	ZIZ1;ZIZIMIN1;DOCK9	54.9676	21.4142	54.2775	21.0039	5.46679	2.61549	1.9328	0.924716	2.87535e-10
ENSG00000102359	-1.37686	3.59891e-32	6.59774e-30	SRPX2	27286	ENST00000640020	SRPX2-207	processed_transcript	BPP;CBPS;PMGX;RESDX;SRPUL;SRPX2	15.2389	5.86048	15.5227	5.87674	2.2173	0.474862	0.783934	0.167889	1.29639e-08
ENSG00000235237	-1.37983	1.5797e-05	0.000189767	Z82188.2		ENST00000419128	Z82188.2-201	antisense		3.09379	1.18195	3.11645	1.14001	1.15271	0.639974	0.407544	0.226265	0.00107915
ENSG00000162849	-1.38014	1.33714e-08	3.30193e-07	KIF26B	55083	ENST00000479506	KIF26B-203	processed_transcript	KIF26B	15.0713	5.78378	15.1973	5.55246	1.1289	2.84206	0.399128	1.00482	5.92421e-07
ENSG00000046604	-1.3872	7.5912e-20	7.23351e-18	DSG2	1829	ENST00000261590	DSG2-201	protein_coding	CDHF5;HDGC;DSG2	6.05593	2.30742	5.81002	2.27472	1.0329	0.452419	0.365186	0.159954	1.99321e-07
ENSG00000057704	-1.39225	2.28985e-13	1.15285e-11	TMCC3	57458	ENST00000552239	TMCC3-204	processed_transcript	TMCC3	10.4813	3.98476	10.5367	4.1093	0.912824	1.5111	0.322732	0.534255	5.67718e-08
ENSG00000263711	-1.41221	3.20643e-25	4.12821e-23	AC079062.1		ENST00000584544	AC079062.1-201	lincRNA		6.40689	2.40059	6.2894	2.51994	0.697571	0.543532	0.246629	0.192168	4.01124e-09
ENSG00000256894	-1.42312	7.50227e-05	0.000741261	AC022509.3		ENST00000535914	AC022509.3-201	antisense		0.744631	0.270907	0.674385	0.270873	0.325629	0.145227	0.115127	0.0513454	0.00211969
ENSG00000232325	-1.4236	6.38918e-09	1.67069e-07	AC093627.1		ENST00000465755	AC093627.1-201	lincRNA		1.56099	0.575071	1.55578	0.550172	0.419881	0.193206	0.14845	0.0683088	3.07395e-05
ENSG00000132846	-1.42577	7.28216e-49	2.92431e-46	ZBED3	84327	ENST00000505685	ZBED3-202	processed_transcript	ZBED3	14.4	5.35005	14.2122	5.41918	0.639862	0.735419	0.226225	0.26001	2.6119e-13
ENSG00000225407	-1.42611	4.87655e-12	2.10892e-10	AC025188.1		ENST00000507514	AC025188.1-201	antisense		2.50297	0.925615	2.58238	0.993857	0.410574	0.407777	0.14516	0.144171	2.09956e-06
ENSG00000111846	-1.42782	8.34711e-08	1.74235e-06	GCNT2	2651	ENST00000489225	GCNT2-214	processed_transcript	CCAT;CTRCT13;GCNT2C;GCNT5;IGNT;II;NACGT1;NAGCT1;ULG3;bA360O19.2;bA421M1.1;GCNT2	2.4735	0.911379	2.78168	0.900139	0.929404	0.221531	0.328594	0.0783231	0.000393753
ENSG00000204187	-1.432	0.000174539	0.00152844	LINC00619	414260	ENST00000374432	LINC00619-201	lincRNA	C10orf136;bA168P8.1;LINC00619	0.59493	0.214344	0.542964	0.2251	0.27807	0.096135	0.0983127	0.0339889	0.00257996
ENSG00000267128	-1.43256	2.09336e-08	4.94491e-07	RNF157-AS1	100507218	ENST00000590137	RNF157-AS1-204	antisense	RNF157-AS1	1.23477	0.450853	1.29814	0.456171	0.315508	0.160493	0.111549	0.0567428	2.07827e-05
ENSG00000168646	-1.43471	0.000514722	0.00379593	AXIN2	8313	ENST00000307078	AXIN2-201	protein_coding	AXIL;ODCRCS;AXIN2	0.5982	0.214106	0.669968	0.179954	0.294855	0.14406	0.104247	0.0509328	0.00515376
ENSG00000060558	-1.43699	2.15706e-08	5.06473e-07	GNA15	2769	ENST00000262958	GNA15-201	protein_coding	GNA16;GNA15	1.69506	0.617755	1.59352	0.638091	0.426877	0.324013	0.150924	0.114556	5.62543e-05
ENSG00000163898	-1.4411	3.23723e-10	1.0769e-08	LIPH	200879	ENST00000296252	LIPH-201	protein_coding	AH;ARWH2;HYPT7;LAH2;LPDLR;PLA1B;mPA-PLA1;LIPH	3.14291	1.1515	3.29586	0.897517	0.588575	0.557861	0.208093	0.197234	6.81013e-06
ENSG00000120051	-1.44124	8.18615e-05	0.000799465	CFAP58	159686	ENST00000369704	CFAP58-202	protein_coding	C10orf80;CCDC147;bA127L20.4;bA127L20.5;bA554P13.1;CFAP58	1.12254	0.406998	1.12442	0.452727	0.5142	0.217581	0.181797	0.0769265	0.00275946
ENSG00000250802	-1.44491	2.61747e-05	0.000294309	ZBED3-AS1	728723	ENST00000503969	ZBED3-AS1-202	antisense	ZBED3-AS1	0.786217	0.281065	0.673061	0.270873	0.326812	0.137706	0.115546	0.0486863	0.00124373
ENSG00000164509	-1.45008	1.18554e-12	5.44831e-11	IL31RA	133396	ENST00000396836	IL31RA-205	protein_coding	CRL;CRL3;GLM-R;GLMR;GPL;IL-31RA;PLCA2;PRO21384;hGLM-R;IL31RA	1.99137	0.721112	1.95481	0.675425	0.332832	0.290718	0.117674	0.102784	1.13451e-06
ENSG00000115361	-1.45205	5.25377e-05	0.000546301	ACADL	33	ENST00000233710	ACADL-201	protein_coding	ACAD4;LCAD;ACADL	0.944809	0.337664	0.956622	0.312104	0.410582	0.201047	0.145163	0.0710807	0.00212646
ENSG00000126970	-1.45508	5.22878e-22	5.47755e-20	ZC4H2	55906	ENST00000488608	ZC4H2-206	processed_transcript	HCA127;KIAA1166;WRWF;WWS;ZC4H2	8.39125	3.05409	8.45944	3.24151	0.859272	0.905724	0.303799	0.320222	8.4848e-09
ENSG00000264301	-1.45644	2.19081e-05	0.000252048	LINC01444	101927642	ENST00000581211	LINC01444-202	lincRNA	LINC01444	1.84386	0.664795	1.75374	0.540395	0.673219	0.460216	0.238019	0.162711	0.00110465
ENSG00000169994	-1.46035	1.33171e-09	3.86585e-08	MYO7B	4648	ENST00000428314	MYO7B-203	protein_coding	MYO7B	1.47838	0.529721	1.52441	0.452767	0.36384	0.170233	0.128637	0.0601866	1.04431e-05
ENSG00000153292	-1.46252	2.3908e-08	5.56182e-07	ADGRF1	266977	ENST00000449332	ADGRF1-205	processed_transcript	GPR110;KPG_012;PGR19;hGPCR36;ADGRF1	11.1444	4.0372	11.2502	3.51653	1.35303	2.18055	0.478367	0.770939	1.74796e-06
ENSG00000179855	-1.46515	2.0971e-08	4.94682e-07	GIPC3	126326	ENST00000322315	GIPC3-201	protein_coding	C19orf64;DFNB15;DFNB72;DFNB95;GIPC3	2.19668	0.789023	1.98618	0.728053	0.616508	0.387479	0.217969	0.136995	8.2873e-05
ENSG00000175899	-1.46776	1.90853e-15	1.19219e-13	A2M	2	ENST00000543436	A2M-211	processed_transcript	A2MD;CPAMD5;FWP007;S863-7;A2M	3.85116	1.38427	3.76529	1.34607	0.761149	0.400498	0.269107	0.141597	1.16362e-06
ENSG00000198948	-1.48147	1.22999e-05	0.000151756	MFAP3L	9848	ENST00000514683	MFAP3L-211	processed_transcript	NYD-sp9;MFAP3L	0.710412	0.247204	0.675326	0.229313	0.231742	0.140707	0.081933	0.0497474	0.000265852
ENSG00000104723	-1.48592	1.42754e-42	4.37762e-40	TUSC3	7991	ENST00000503191	TUSC3-202	processed_transcript	D8S1992;M33;MRT22;MRT7;N33;OST3A;TUSC3	21.048	7.5095	21.2135	7.98268	1.66687	1.25052	0.589328	0.442126	3.37788e-11
ENSG00000185305	-1.49216	3.24095e-12	1.43847e-10	ARL15	54622	ENST00000510591	ARL15-206	processed_transcript	ARFRP2;ARL15	2.61901	0.922223	2.52264	0.894576	0.583136	0.365032	0.20617	0.129058	6.49044e-06
ENSG00000182583	-1.49651	1.56618e-24	1.91414e-22	VCX	26609	ENST00000381059	VCX-202	protein_coding	VCX-10r;VCX-B1;VCX1;VCX10R;VCXB1;VCX	74.4638	26.3831	74.559	26.2412	10.7691	6.57211	3.80747	2.32359	3.65935e-08
ENSG00000119125	-1.50283	0.000162545	0.00143684	GDA	9615	ENST00000477618	GDA-207	processed_transcript	CYPIN;GUANASE;NEDASIN;GDA	0.657839	0.225678	0.585745	0.180901	0.315134	0.145316	0.111417	0.0513769	0.00338174
ENSG00000056291	-1.50727	3.03241e-22	3.19654e-20	NPFFR2	10886	ENST00000506359	NPFFR2-205	processed_transcript	GPR74;HLWAR77;NPFF2;NPGPR;NPFFR2	4.31187	1.50947	4.52113	1.53598	0.522326	0.430214	0.18467	0.152104	1.27473e-08
ENSG00000228113	-1.51686	0.000825173	0.00563228	AC003991.1		ENST00000594469	AC003991.1-201	antisense		0.82633	0.281797	0.758918	0.316888	0.419929	0.246015	0.148467	0.0869796	0.00688873
ENSG00000057294	-1.51829	0.00353842	0.0183515	PKP2	5318	ENST00000340811	PKP2-202	protein_coding	ARVD9;PKP2	0.471553	0.156777	0.50576	0.0916954	0.301826	0.155941	0.106712	0.0551334	0.0201494
ENSG00000121440	-1.52232	1.21065e-05	0.000149589	PDZRN3	23024	ENST00000466348	PDZRN3-204	processed_transcript	LNX3;SEMACAP3;SEMCAP3;PDZRN3	0.732421	0.248647	0.787996	0.227786	0.24798	0.165284	0.0876743	0.0584368	0.00041924
ENSG00000135636	-1.52345	1.83324e-05	0.000216069	DYSF	8291	ENST00000461565	DYSF-212	processed_transcript	FER1L1;LGMD2B;MMD1;DYSF	6.02081	2.0877	6.1798	1.91619	1.07336	1.46965	0.379492	0.5196	2.68355e-05
ENSG00000173705	-1.52705	4.079e-10	1.33845e-08	SUSD5	26032	ENST00000309558	SUSD5-201	protein_coding	SUSD5	1.64526	0.562819	1.61815	0.630097	0.425342	0.206068	0.150381	0.0728559	1.45417e-05
ENSG00000136630	-1.52969	7.98356e-26	1.07721e-23	HLX	3142	ENST00000366903	HLX-201	protein_coding	HB24;HLX1;HLX	13.2274	4.57373	12.7878	4.3694	1.70477	1.17397	0.602727	0.415062	1.12924e-08
ENSG00000135973	-1.52997	2.17021e-15	1.33587e-13	GPR45	11250	ENST00000258456	GPR45-201	protein_coding	PSP24;PSP24(ALPHA);PSP24A;GPR45	2.42872	0.833761	2.42863	0.774366	0.268478	0.405029	0.0949213	0.143199	2.32661e-07
ENSG00000152092	-1.53566	9.66436e-08	1.98779e-06	ASTN1	460	ENST00000281881	ASTN1-201	processed_transcript	ASTN;ASTN1	1.09766	0.371861	1.04398	0.40628	0.299674	0.210789	0.105951	0.0745252	6.51066e-05
ENSG00000250615	-1.53842	2.63111e-16	1.85675e-14	AC008581.1		ENST00000512650	AC008581.1-201	antisense		2.6045	0.887958	2.70156	0.81906	0.398552	0.335004	0.140909	0.118442	2.2037e-07
ENSG00000111335	-1.54416	3.5156e-05	0.000383533	OAS2	4939	ENST00000342315	OAS2-201	protein_coding	OAS2	7.98121	2.72999	7.67122	2.52858	2.18008	1.95103	0.770774	0.689792	0.000168769
ENSG00000246763	-1.54513	0.000861233	0.00583356	RGMB-AS1	503569	ENST00000501938	RGMB-AS1-202	antisense	RGMB-AS1	1.83314	0.62147	1.84355	0.493992	0.996883	0.513132	0.352451	0.18142	0.00853612
ENSG00000168497	-1.55674	3.40701e-30	5.8043e-28	CAVIN2	8436	ENST00000304141	CAVIN2-201	protein_coding	PS-p68;SDPR;SDR;cavin-2;CAVIN2	11.1598	3.78359	10.6406	3.89146	1.94993	0.440809	0.689403	0.155849	5.49127e-08
ENSG00000196562	-1.55675	0.000444467	0.00334959	SULF2	55959	ENST00000479472	SULF2-209	processed_transcript	HSULF-2;SULF2	163.92	55.7119	163.964	55.1348	62.0313	41.9393	21.9314	14.8278	0.00110908
ENSG00000100985	-1.55808	3.64884e-06	5.17153e-05	MMP9	4318	ENST00000372330	MMP9-201	protein_coding	CLG4B;GELB;MANDP2;MMP-9;MMP9	0.982728	0.326803	0.973797	0.319028	0.339376	0.218519	0.119988	0.0772582	0.000415426
ENSG00000165140	-1.56743	0.000424971	0.00323933	FBP1	2203	ENST00000375326	FBP1-201	protein_coding	FBP;FBP1	1.79338	0.597983	1.53563	0.586283	1.16519	0.32402	0.411959	0.114558	0.0143019
ENSG00000142619	-1.5677	2.39904e-06	3.54931e-05	PADI3	51702	ENST00000375460	PADI3-201	protein_coding	PAD3;PDI3;UHS1;PADI3	14.3704	4.84107	14.3088	4.54482	0.686516	3.22905	0.24272	1.14164	1.07962e-06
ENSG00000155893	-1.58069	7.18673e-34	1.47819e-31	PXYLP1	92370	ENST00000505502	PXYLP1-206	processed_transcript	ACPL2;HEL124;XYLP;PXYLP1	10.365	3.45479	10.2832	3.17022	0.939476	0.847005	0.332155	0.299461	3.43548e-10
ENSG00000116133	-1.58879	2.81952e-05	0.000314303	DHCR24	1718	ENST00000371269	DHCR24-201	protein_coding	DCE;Nbla03646;SELADIN1;seladin-1;DHCR24	0.735005	0.236656	0.751635	0.268696	0.296422	0.174083	0.104801	0.0615476	0.00108136
ENSG00000265735	-1.59128	0.00656242	0.0299804	RN7SL5P	6031	ENST00000581458	RN7SL5P-201	misc_RNA	7LEM1;RN7SL249P;RN7SLP2;RN7SL5P	8.69545	2.87866	8.16852	2.7188	7.98485	1.01574	2.82307	0.359118	0.0602418
ENSG00000102362	-1.59255	2.1768e-24	2.64129e-22	SYTL4	94121	ENST00000491602	SYTL4-206	processed_transcript	SLP4;SYTL4	3.59027	1.18426	3.44809	1.03539	0.402277	0.310264	0.142227	0.109695	2.25142e-09
ENSG00000205642	-1.59885	1.31246e-17	1.02481e-15	VCX3B	425054	ENST00000381032	VCX3B-202	protein_coding	VCX-C;VCXC;VCX3B	11.4	3.75664	11.2011	3.57876	1.99965	1.26629	0.706985	0.447701	2.83451e-07
ENSG00000138449	-1.60507	0.000112159	0.00104802	SLC40A1	30061	ENST00000418714	SLC40A1-202	processed_transcript	FPN1;HFE4;IREG1;MST079;MSTP079;MTP1;SLC11A3;SLC40A1	0.878286	0.281164	0.887129	0.27128	0.433832	0.199535	0.153383	0.0705463	0.00328559
ENSG00000283047	-1.60939	4.59381e-14	2.49129e-12	CU459211.1		ENST00000635667	CU459211.1-201	unprocessed_pseudogene		2.43115	0.789593	2.52428	0.773826	0.502777	0.305592	0.177759	0.108043	1.60494e-06
ENSG00000233251	-1.61203	0.00016643	0.00146514	AC007743.1		ENST00000596663	AC007743.1-201	antisense		0.608986	0.191605	0.622221	0.180028	0.341101	0.0579111	0.120597	0.0204747	0.00421017
ENSG00000183160	-1.61338	8.31551e-05	0.00081069	TMEM119	338773	ENST00000392806	TMEM119-201	protein_coding	OBIF;TMEM119	1.81072	0.583493	1.80434	0.452805	0.617288	0.546799	0.218244	0.193323	0.000874647
ENSG00000128510	-1.61559	2.03999e-08	4.82559e-07	CPA4	51200	ENST00000470542	CPA4-203	processed_transcript	CPA3;CPA4	133.876	43.6806	130.845	43.6027	42.8674	21.2269	15.1559	7.50484	0.000105625
ENSG00000255438	-1.62061	0.000326439	0.00258242	AL354813.1		ENST00000526566	AL354813.1-201	antisense		17.5232	5.69121	17.7836	5.26556	6.91617	4.38976	2.44523	1.55201	0.00111349
ENSG00000175344	-1.6278	5.02223e-06	6.86983e-05	CHRNA7	1139	ENST00000636245	CHRNA7-211	processed_transcript	CHRNA7-2;NACHRA7;CHRNA7	0.85914	0.270754	0.82793	0.314008	0.319871	0.194019	0.113091	0.0685962	0.00055108
ENSG00000254615	-1.62918	5.67842e-09	1.49644e-07	AC027031.2		ENST00000521369	AC027031.2-201	lincRNA		1.17481	0.371386	1.12076	0.366782	0.298542	0.209669	0.105551	0.074129	2.20329e-05
ENSG00000233766	-1.6294	2.45125e-09	6.90197e-08	AC098617.1		ENST00000424116	AC098617.1-201	antisense		1.59067	0.50591	1.63602	0.495891	0.50904	0.183312	0.179973	0.0648105	5.77504e-05
ENSG00000189120	-1.6333	4.10851e-09	1.10871e-07	SP6	80320	ENST00000342234	SP6-201	protein_coding	EPFN;EPIPROFIN;KLF14;SP6	3.06518	0.981214	2.81269	0.668775	0.698595	0.621793	0.246991	0.219837	1.94703e-05
ENSG00000176049	-1.63498	1.08011e-06	1.72185e-05	JAKMIP2	9832	ENST00000616793	JAKMIP2-206	protein_coding	JAMIP2;NECC1;JAKMIP2	1.91407	0.609578	1.77941	0.445976	0.78744	0.358603	0.278402	0.126785	0.000786093
ENSG00000177504	-1.639	9.81826e-18	7.7744e-16	VCX2	51480	ENST00000317103	VCX2-201	protein_coding	VCX-2r;VCX2R;VCXB;VCX2	15.5817	4.99594	15.4631	4.88992	2.89206	1.72094	1.0225	0.608443	3.89299e-07
ENSG00000204060	-1.63904	1.26044e-11	5.18501e-10	FOXO6	100132074	ENST00000372591	FOXO6-201	protein_coding	FOXO6	1.49791	0.473346	1.46147	0.453513	0.367679	0.124172	0.129994	0.0439014	3.02556e-06
ENSG00000169059	-1.64024	2.99472e-31	5.26135e-29	VCX3A	51481	ENST00000381089	VCX3A-201	protein_coding	VCX-8r;VCX-A;VCX3;VCX8R;VCXA;VCX3A	14.9107	4.77383	14.6206	4.62835	1.6091	1.26106	0.568903	0.445853	1.23472e-09
ENSG00000126016	-1.64642	1.86242e-34	4.07942e-32	AMOT	154796	ENST00000462114	AMOT-205	processed_transcript	AMOT	9.47797	3.01862	9.32407	3.07878	1.27464	0.547329	0.450653	0.19351	2.80762e-09
ENSG00000186832	-1.65011	2.91573e-11	1.135e-09	KRT16	3868	ENST00000301653	KRT16-201	protein_coding	CK16;FNEPPK;K16;K1CP;KRT16A;NEPPK;PC1;KRT16	1.40164	0.439456	1.41036	0.400608	0.315966	0.190032	0.111711	0.0671866	3.45128e-06
ENSG00000171951	-1.65074	6.54233e-14	3.51238e-12	SCG2	7857	ENST00000305409	SCG2-201	protein_coding	CHGC;EM66;SN;SgII;SCG2	7.31255	2.32171	7.36229	2.42106	1.19283	1.002	0.421729	0.35426	3.12112e-07
ENSG00000251144	-1.65238	3.87838e-11	1.47052e-09	AC113346.1		ENST00000510150	AC113346.1-201	lincRNA		5.15569	1.63218	5.36262	1.59557	1.98041	0.35006	0.70018	0.123765	0.000211286
ENSG00000154265	-1.66844	1.77394e-15	1.11224e-13	ABCA5	23461	ENST00000589609	ABCA5-209	processed_transcript	ABC13;EST90625;ABCA5	2.21012	0.688621	2.20439	0.723602	0.407285	0.274778	0.143997	0.0971488	4.69433e-07
ENSG00000165507	-1.67789	0.000105138	0.000991199	C10orf10		ENST00000496638	C10orf10-203	processed_transcript	DEPP;FIG;Fseg;C10orf10	2.58176	0.799317	2.37457	0.64142	1.47806	0.550707	0.522573	0.194704	0.00646865
ENSG00000226887	-1.68296	2.14715e-06	3.20476e-05	ERVMER34-1	100288413	ENST00000454756	ERVMER34-1-203	processed_transcript	envMER34;ERVMER34-1	1.109	0.337767	1.09551	0.316888	0.276014	0.332108	0.0975856	0.117418	0.000176854
ENSG00000243244	-1.6855	4.64973e-06	6.42279e-05	STON1	11037	ENST00000484110	STON1-204	retained_intron	SALF;SBLF;STN1;STNB1;STON1	3.35437	1.03503	3.31942	1.09394	1.90662	0.405063	0.67409	0.143211	0.00461863
ENSG00000278530	-1.70806	1.07003e-07	2.16652e-06	CHMP1B2P	101060146	ENST00000614414	CHMP1B2P-202	processed_transcript	CHMP1B2P	1.20178	0.360594	1.12562	0.27166	0.422763	0.22101	0.149469	0.0781388	0.00019911
ENSG00000135373	-1.70886	1.61936e-06	2.47617e-05	EHF	26298	ENST00000527001	EHF-204	processed_transcript	ESE3;ESE3B;ESEJ;EHF	1.05622	0.316199	0.965928	0.312263	0.41208	0.222884	0.145692	0.0788014	0.000531067
ENSG00000151136	-1.71534	4.72501e-06	6.51078e-05	BTBD11	121551	ENST00000280758	BTBD11-201	protein_coding	ABTB2B;BTBD11	0.765287	0.224765	0.793431	0.181405	0.313117	0.150109	0.110704	0.0530716	0.000601556
ENSG00000185247	-1.71563	2.53684e-14	1.43578e-12	MAGEA11	4110	ENST00000412632	MAGEA11-203	protein_coding	CT1.11;MAGE-11;MAGE11;MAGEA-11;MAGEA11	1.72761	0.517909	1.73473	0.541142	0.312284	0.237494	0.110409	0.0839667	4.94546e-07
ENSG00000257551	-1.71837	7.15212e-10	2.21335e-08	HLX-AS1	100873924	ENST00000552026	HLX-AS1-201	antisense	HLX-AS1	1.43431	0.428538	1.4614	0.313773	0.281011	0.328749	0.0993524	0.11623	1.23367e-05
ENSG00000186205	-1.71902	6.34054e-28	9.21893e-26	MARC1	64757	ENST00000492847	MARC1-206	processed_transcript	MOSC1;MARC1	9.44796	2.86114	9.49448	2.98222	0.998409	0.912397	0.352991	0.322581	1.563e-09
ENSG00000115297	-1.72783	0.000186984	0.0016181	TLX2	3196	ENST00000497238	TLX2-203	processed_transcript	HOX11L1;NCX;TLX2	1.03361	0.305123	0.876675	0.182468	0.446808	0.320791	0.15797	0.113417	0.00217027
ENSG00000107282	-1.74439	3.39855e-09	9.29012e-08	APBA1	320	ENST00000265381	APBA1-201	protein_coding	D9S411E;LIN10;MINT1;X11;X11A;X11ALPHA;APBA1	0.932314	0.270217	0.955976	0.273702	0.179228	0.157842	0.0633667	0.0558055	1.7278e-06
ENSG00000113209	-1.75403	2.72485e-14	1.52682e-12	PCDHB5	26167	ENST00000231134	PCDHB5-201	protein_coding	PCDH-BETA5;PCDHB5	2.45564	0.720261	2.70908	0.717174	0.632214	0.225911	0.223521	0.0798716	3.84343e-06
ENSG00000112137	-1.76404	7.21742e-06	9.44367e-05	PHACTR1	221692	ENST00000482982	PHACTR1-209	processed_transcript	RPEL;RPEL1;dJ257A7.2;PHACTR1	0.752657	0.214082	0.79993	0.229313	0.272119	0.202814	0.0962085	0.0717055	0.00051033
ENSG00000143341	-1.77179	1.34133e-12	6.13085e-11	HMCN1	83872	ENST00000485744	HMCN1-204	processed_transcript	ARMD1;FBLN6;FIBL-6;FIBL6;HMCN1	4.91813	1.43371	5.19174	1.29325	1.21836	0.682422	0.430756	0.241273	5.70639e-06
ENSG00000254726	-1.79574	7.84385e-54	4.00892e-51	MEX3A	92312	ENST00000442784	MEX3A-201	processed_transcript	MEX-3A;RKHD4;MEX3A	11.6081	3.33564	11.5264	3.06047	0.966581	0.594672	0.341738	0.210248	7.11839e-12
ENSG00000151692	-1.80245	3.05357e-28	4.59835e-26	RNF144A	9781	ENST00000467276	RNF144A-205	processed_transcript	RNF144;UBCE7IP4;hUIP4;RNF144A	3.64558	1.03729	3.70446	0.986362	0.416465	0.335834	0.147242	0.118735	1.54119e-09
ENSG00000151617	-1.80366	3.77346e-07	6.65043e-06	EDNRA	1909	ENST00000514245	EDNRA-207	processed_transcript	ET-A;ETA;ETA-R;ETAR;ETRA;MFDA;hET-AR;EDNRA	0.77359	0.213587	0.747706	0.180901	0.258826	0.159028	0.0915087	0.0562248	0.00013116
ENSG00000243479	-1.80369	0.000190023	0.00163851	MNX1-AS1	645249	ENST00000480284	MNX1-AS1-201	lincRNA	CCAT5;MNX1-AS1	0.774857	0.214285	0.706505	0.178915	0.481657	0.187334	0.170292	0.0662327	0.00834694
ENSG00000188158	-1.82215	0.000270425	0.002197	NHS	4810	ENST00000485305	NHS-203	processed_transcript	CTRCT40;CXN;SCML1;NHS	1.22281	0.338132	0.995927	0.224482	0.77546	0.287883	0.274166	0.101782	0.00908833
ENSG00000160255	-1.83057	1.51209e-15	9.55164e-14	ITGB2	3689	ENST00000521987	ITGB2-217	processed_transcript	CD18;LAD;LCAMB;LFA-1;MAC-1;MF17;MFI7;ITGB2	2.27398	0.631432	2.05143	0.589093	0.602995	0.174431	0.213191	0.0616706	3.34674e-06
ENSG00000197046	-1.83602	3.38524e-06	4.84682e-05	SIGLEC15	284266	ENST00000602118	SIGLEC15-205	processed_transcript	CD33L3;HsT1361;SIGLEC-15;SIGLEC15	0.913034	0.246742	0.928324	0.179978	0.40343	0.183498	0.142634	0.0648765	0.000804782
ENSG00000186603	-1.83927	3.83072e-07	6.73712e-06	HPDL	84842	ENST00000334815	HPDL-201	protein_coding	4-HPPD-L;GLOXD1;HPDL	0.754461	0.203085	0.797827	0.178788	0.201311	0.203371	0.0711742	0.0719024	8.55762e-05
ENSG00000164056	-1.84194	3.70401e-05	0.000402007	SPRY1	10252	ENST00000515726	SPRY1-206	processed_transcript	hSPRY1;SPRY1	0.513135	0.135618	0.419346	0.134348	0.272955	0.108302	0.0965043	0.0382904	0.00269791
ENSG00000165959	-1.85347	5.61142e-25	7.11595e-23	CLMN	79789	ENST00000557215	CLMN-208	processed_transcript	CLMN	3.65286	1.00361	3.59942	1.00272	0.611932	0.287401	0.216351	0.101612	2.57503e-08
ENSG00000132965	-1.86439	1.63696e-08	3.95544e-07	ALOX5AP	241	ENST00000479597	ALOX5AP-202	processed_transcript	FLAP;ALOX5AP	5.6122	1.53367	5.64868	1.50139	0.636103	1.04282	0.224896	0.368692	1.88861e-07
ENSG00000117122	-1.86544	6.2639e-06	8.34494e-05	MFAP2	4237	ENST00000490075	MFAP2-205	processed_transcript	MAGP;MAGP-1;MAGP1;MFAP2	2.73962	0.744187	2.77289	0.58874	0.942516	0.607528	0.33323	0.214794	0.000182925
ENSG00000136999	-1.88554	1.50833e-08	3.67093e-07	NOV	4856	ENST00000259526	NOV-201	protein_coding	CCN3;IBP-9;IGFBP-9;IGFBP9;NOVh;NOV	3.2393	0.869137	3.25319	0.852283	1.67651	0.238851	0.592735	0.0844465	0.00142714
ENSG00000182957	-1.89647	2.86744e-10	9.63392e-09	SPATA13	221178	ENST00000474317	SPATA13-210	processed_transcript	ARHGEF29;ASEF2;SPATA13	1.03739	0.270661	1.02253	0.269255	0.275904	0.145529	0.0975466	0.0514521	6.73939e-06
ENSG00000100311	-1.9059	6.54195e-13	3.05641e-11	PDGFB	5155	ENST00000331163	PDGFB-201	protein_coding	IBGC5;PDGF-2;PDGF2;SIS;SSV;c-sis;PDGFB	4.63675	1.23012	4.8451	1.03374	0.768938	0.755687	0.271861	0.267176	3.6863e-07
ENSG00000137573	-1.92088	8.30891e-16	5.43171e-14	SULF1	23213	ENST00000528286	SULF1-213	processed_transcript	SULF-1;SULF1	5.06752	1.32959	5.16523	1.22005	1.706	0.356847	0.603163	0.126165	2.90684e-05
ENSG00000071282	-1.92238	1.34222e-34	2.97868e-32	LMCD1	29995	ENST00000157600	LMCD1-201	protein_coding	LMCD1	8.19058	2.15237	7.82732	2.12215	1.49255	0.396203	0.527697	0.140079	2.6468e-08
ENSG00000082482	-1.92648	9.09647e-35	2.04561e-32	KCNK2	3776	ENST00000486921	KCNK2-209	nonsense_mediated_decay	K2p2.1;TPKC1;TREK;TREK-1;TREK1;hTREK-1c;hTREK-1e;KCNK2	3.80255	0.993604	3.7744	1.03329	0.347278	0.295324	0.122781	0.104413	6.88848e-11
ENSG00000177181	-1.95295	6.97168e-09	1.80704e-07	RIMKLA	284716	ENST00000410070	RIMKLA-201	protein_coding	FAM80A;NAAGS;NAAGS-II;RIMKLA	0.816454	0.202837	0.791195	0.223074	0.218098	0.142565	0.0771094	0.0504042	1.07681e-05
ENSG00000154162	-1.95296	8.14173e-33	1.56044e-30	CDH12	1010	ENST00000521384	CDH12-206	processed_transcript	CDHB;CDH12	4.69972	1.20619	4.93295	1.26476	0.730846	0.232265	0.258393	0.0821181	3.73224e-09
ENSG00000164308	-1.98906	4.915e-40	1.33704e-37	ERAP2	64167	ENST00000515095	ERAP2-210	processed_transcript	L-RAP;LRAP;ERAP2	23.7014	5.96242	23.2248	6.03589	3.77505	1.43624	1.33468	0.507787	5.99366e-09
ENSG00000198963	-2.03361	1.41405e-19	1.32497e-17	RORB	6096	ENST00000376896	RORB-201	protein_coding	NR1F2;ROR-BETA;RZR-BETA;RZRB;bA133M9.1;RORB	2.61536	0.629231	2.51411	0.630645	0.540046	0.299132	0.190935	0.105759	2.96697e-07
ENSG00000162878	-2.03876	3.23351e-09	8.89664e-08	PKDCC	91461	ENST00000480099	PKDCC-206	processed_transcript	SGK493;Vlk;PKDCC	1.09922	0.259799	1.05874	0.226403	0.361406	0.200539	0.127776	0.0709011	5.07421e-05
ENSG00000180616	-2.0391	3.67408e-08	8.21845e-07	SSTR2	6752	ENST00000579323	SSTR2-202	processed_transcript	SSTR2	1.0979	0.258547	1.20016	0.225358	0.477959	0.137786	0.168984	0.0487148	0.000297448
ENSG00000158258	-2.04023	6.39537e-10	2.00103e-08	CLSTN2	64084	ENST00000458420	CLSTN2-201	protein_coding	ALC-GAMMA;CDHR13;CS2;CSTN2;alcagamma;CLSTN2	16.3491	3.96662	16.5289	4.06139	1.2397	2.55447	0.438301	0.903141	6.56545e-09
ENSG00000002079	-2.05369	9.67852e-10	2.92018e-08	MYH16	84176	ENST00000453194	MYH16-205	processed_transcript	MHC20;MYH16P;MYH5;MYH16	1.20448	0.28207	1.13211	0.356781	0.476711	0.112749	0.168543	0.0398627	0.000107023
ENSG00000107719	-2.05435	1.96569e-05	0.000228959	PALD1	27143	ENST00000263563	PALD1-201	protein_coding	KIAA1274;PALD;PALD1	4.94987	1.18364	4.72879	1.17366	3.22795	0.773032	1.14125	0.273308	0.00630247
ENSG00000108984	-2.05722	5.58485e-08	1.20762e-06	MAP2K6	5608	ENST00000590474	MAP2K6-206	protein_coding	MAPKK6;MEK6;MKK6;PRKMK6;SAPKK-3;SAPKK3;MAP2K6	0.784657	0.180846	0.758641	0.178363	0.288398	0.137538	0.101964	0.048627	0.000103369
ENSG00000111799	-2.0588	5.31435e-35	1.26242e-32	COL12A1	1303	ENST00000511023	COL12A1-210	processed_transcript	BA209D8.1;BTHLM2;COL12A1L;DJ234P15.1;UCMD2;COL12A1	119.326	28.6308	118.899	28.9361	23.519	7.49561	8.31524	2.6501	5.78963e-08
ENSG00000274012	-2.072	0.00122055	0.00777999	RN7SL2	378706	ENST00000490232	RN7SL2-201	misc_RNA	7L1C;7L30.1;7SL1c;RNSRP2;RN7SL2	66.4288	15.7904	65.7259	14.9721	62.7319	7.91256	22.1791	2.79751	0.0398918
ENSG00000136542	-2.08277	1.15158e-52	5.39515e-50	GALNT5	11227	ENST00000463418	GALNT5-203	processed_transcript	GALNAC-T5;GALNACT5;GALNT5	7.67652	1.80477	7.30258	1.81107	0.880837	0.316955	0.311423	0.11206	5.42358e-11
ENSG00000263740	-2.10561	0.000508914	0.00375803	RN7SL4P	6030	ENST00000584058	RN7SL4P-201	misc_RNA	7L28;RN7SL427P;RN7SLP1;RN7SL4P	8.66774	2.00549	8.5739	2.14283	8.06734	0.583804	2.85224	0.206406	0.0353013
ENSG00000170775	-2.1198	7.06142e-10	2.19333e-08	GPR37	2861	ENST00000303921	GPR37-201	protein_coding	EDNRBL;PAELR;hET(B)R-LP;GPR37	0.870289	0.192287	0.840119	0.179477	0.219707	0.183906	0.077678	0.0650205	1.02197e-05
ENSG00000152049	-2.13445	1.85359e-28	2.86814e-26	KCNE4	23704	ENST00000488477	KCNE4-202	processed_transcript	MIRP3;KCNE4	15.0831	3.42691	14.6384	3.5061	2.68201	1.22368	0.948234	0.432637	2.29836e-08
ENSG00000187398	-2.13608	3.39671e-10	1.12331e-08	LUZP2	338645	ENST00000531187	LUZP2-206	processed_transcript	KFSP2566;PRO6246;LUZP2	0.877523	0.191977	0.949959	0.134931	0.238607	0.14871	0.0843602	0.0525767	7.36363e-06
ENSG00000278771	-2.16379	0.00109074	0.00711106	RN7SL3	378707	ENST00000610674	RN7SL3-201	misc_RNA	7L30.2;RN7SL631P;RNSRP3;RN7SL3	10.7389	2.388	10.3636	2.17629	10.4239	0.861712	3.68542	0.304661	0.0404219
ENSG00000131773	-2.18003	4.8062e-67	3.00227e-64	KHDRBS3	10656	ENST00000522079	KHDRBS3-208	processed_transcript	Etle;SALP;SLM-2;SLM2;T-STAR;TSTAR;etoile;KHDRBS3	9.79452	2.1509	9.69217	2.15478	0.946319	0.344979	0.334574	0.121969	4.11847e-12
ENSG00000280780	-2.18981	1.33348e-06	2.07094e-05	JAKMIP2-AS1	153469	ENST00000626945	JAKMIP2-AS1-201	antisense	JAKMIP2-AS1	5.34227	1.1629	5.22131	0.854269	2.68575	0.882339	0.949557	0.311954	0.000923134
ENSG00000174837	-2.20467	6.80247e-11	2.48873e-09	ADGRE1	2015	ENST00000601198	ADGRE1-208	processed_transcript	EMR1;TM7LN3;ADGRE1	1.02662	0.213876	1.08109	0.178045	0.314526	0.158525	0.111202	0.056047	1.34156e-05
ENSG00000152527	-2.21029	3.60394e-23	4.02543e-21	PLEKHH2	130271	ENST00000282406	PLEKHH2-201	protein_coding	PLEKHH1L;PLEKHH2	2.43819	0.519506	2.5281	0.588565	0.45267	0.251509	0.160043	0.0889218	5.21294e-08
ENSG00000127954	-2.23021	8.52629e-06	0.00010944	STEAP4	79689	ENST00000380079	STEAP4-202	protein_coding	STAMP2;SchLAH;TIARP;TNFAIP9;STEAP4	2.73922	0.575531	2.79119	0.631493	1.48158	0.460244	0.52382	0.162721	0.00146707
ENSG00000140557	-2.24729	7.11e-22	7.4023e-20	ST8SIA2	8128	ENST00000268164	ST8SIA2-201	protein_coding	HsT19690;SIAT8-B;SIAT8B;ST8SIA-II;ST8SiaII;STX;ST8SIA2	2.61002	0.539738	2.81927	0.542702	0.577104	0.226918	0.204037	0.0802277	1.89113e-07
ENSG00000149557	-2.25005	8.70621e-56	4.89463e-53	FEZ1	9638	ENST00000526507	FEZ1-206	processed_transcript	UNC-76;FEZ1	14.8386	3.11142	14.6871	3.16604	2.17169	0.658079	0.767808	0.232666	7.16171e-10
ENSG00000139174	-2.26509	3.94909e-18	3.24904e-16	PRICKLE1	144165	ENST00000640361	PRICKLE1-217	processed_transcript	EPM1B;RILP;PRICKLE1	12.183	2.5264	12.4788	2.49588	1.22812	1.39906	0.434206	0.494643	6.8185e-10
ENSG00000163283	-2.27467	0.000370881	0.00287731	ALPP	250	ENST00000392027	ALPP-201	protein_coding	ALP;PALP;PLAP;PLAP-1;ALPP	0.587917	0.112971	0.456639	0.0894575	0.533041	0.0807357	0.188458	0.0285444	0.025876
ENSG00000184564	-2.27704	1.87658e-12	8.48536e-11	SLITRK6	84189	ENST00000400286	SLITRK6-201	protein_coding	DFNMYP;SLITRK6	1.29689	0.258367	1.24708	0.227943	0.42995	0.146156	0.15201	0.051674	1.47698e-05
ENSG00000115919	-2.28571	2.0044e-33	3.93096e-31	KYNU	8942	ENST00000264170	KYNU-201	protein_coding	KYNUU;KYNU	5.9208	1.20589	5.7445	1.23781	1.25693	0.344757	0.444392	0.12189	7.02692e-08
ENSG00000132970	-2.29375	3.78493e-27	5.31972e-25	WASF3	10810	ENST00000496788	WASF3-203	processed_transcript	Brush-1;SCAR3;WAVE3;WASF3	3.24866	0.652905	3.24773	0.631941	0.699848	0.199039	0.247434	0.0703707	8.35339e-08
ENSG00000143416	-2.29499	2.58758e-10	8.7459e-09	SELENBP1	8991	ENST00000473693	SELENBP1-215	processed_transcript	HEL-S-134P;LPSB;SBP56;SP56;hSBP;SELENBP1	0.817738	0.15816	0.719987	0.135277	0.239052	0.135029	0.0845176	0.0477398	8.66718e-06
ENSG00000145703	-2.31085	2.18865e-12	9.86998e-11	IQGAP2	10788	ENST00000515505	IQGAP2-219	processed_transcript	IQGAP2	1.16159	0.226504	1.07395	0.178915	0.371852	0.147807	0.13147	0.0522576	1.17097e-05
ENSG00000261780	-2.33432	5.84658e-12	2.49641e-10	AC105243.1		ENST00000563172	AC105243.1-201	lincRNA		14.2591	2.81868	14.0317	2.86756	8.39308	0.524304	2.9674	0.185369	0.00177504
ENSG00000130675	-2.35554	1.0615e-18	9.1812e-17	MNX1	3110	ENST00000469500	MNX1-204	protein_coding	HB9;HLXB9;HOXHB9;SCRA1;MNX1	1.48622	0.280975	1.56934	0.267586	0.307917	0.146315	0.108865	0.0517302	9.34686e-08
ENSG00000184374	-2.35653	8.75119e-14	4.59806e-12	COLEC10	10584	ENST00000521788	COLEC10-202	processed_transcript	CL-34;CLL1;COLEC10	1.02655	0.192996	1.03777	0.0890362	0.12808	0.230965	0.0452832	0.0816585	3.73771e-07
ENSG00000261115	-2.36269	3.81904e-24	4.56822e-22	TMEM178B	100507421	ENST00000565468	TMEM178B-202	protein_coding	TMEM178B	4.62534	0.891175	4.55539	0.902774	1.0712	0.428219	0.378728	0.151398	2.75511e-07
ENSG00000144821	-2.38117	3.96325e-09	1.07294e-07	MYH15	22989	ENST00000495753	MYH15-203	processed_transcript	MYH15	0.693665	0.124083	0.626324	0.0900139	0.266883	0.0837475	0.0943574	0.0296092	4.94117e-05
ENSG00000109265	-2.38839	5.25304e-17	3.88587e-15	KIAA1211	57482	ENST00000503618	KIAA1211-202	processed_transcript	KIAA1211	1.40362	0.258606	1.34419	0.270873	0.353701	0.0995565	0.125052	0.0351985	4.35728e-07
ENSG00000099994	-2.39445	1.17365e-16	8.53222e-15	SUSD2	56241	ENST00000358321	SUSD2-201	protein_coding	BK65A6.2;SUSD2	1.52618	0.282002	1.5464	0.225887	0.417728	0.140346	0.147689	0.0496198	1.39834e-06
ENSG00000254403	-2.39484	1.60977e-07	3.0923e-06	OR10Y1P	81340	ENST00000528485	OR10Y1P-201	unprocessed_pseudogene	OR10Y1P	0.639477	0.112738	0.666582	0.13427	0.30415	0.105665	0.107533	0.0373582	0.000391746
ENSG00000257225	-2.40154	2.04976e-23	2.30475e-21	AC079601.1		ENST00000547824	AC079601.1-201	antisense		5.2323	0.983015	5.37884	0.936312	0.762931	0.619033	0.269737	0.218861	7.30358e-09
ENSG00000077063	-2.40495	1.7994e-07	3.41379e-06	CTTNBP2	83992	ENST00000487820	CTTNBP2-212	processed_transcript	C7orf8;CORTBP2;Orf4;CTTNBP2	0.761732	0.135161	0.798694	0.0916954	0.425193	0.0681048	0.150328	0.0240787	0.00104977
ENSG00000112394	-2.41667	1.05705e-17	8.33097e-16	SLC16A10	117247	ENST00000465319	SLC16A10-205	processed_transcript	MCT10;PRO0813;TAT1;SLC16A10	1.60968	0.292369	1.55353	0.270042	0.442523	0.113138	0.156456	0.0400004	1.09085e-06
ENSG00000167755	-2.4184	4.4348e-08	9.73923e-07	KLK6	5653	ENST00000376851	KLK6-202	protein_coding	Bssp;Klk7;PRSS18;PRSS9;SP59;hK6;KLK6	0.650655	0.112683	0.464463	0.134959	0.304119	0.0795725	0.107522	0.0281331	0.000261925
ENSG00000030304	-2.46656	7.91008e-19	6.98489e-17	MUSK	4593	ENST00000634612	MUSK-207	processed_transcript	CMS9;FADS;MUSK	2.79227	0.495746	2.59693	0.445871	0.769382	0.324275	0.272018	0.114648	1.89232e-06
ENSG00000145794	-2.49613	4.26726e-25	5.4524e-23	MEGF10	84466	ENST00000515002	MEGF10-209	processed_transcript	EMARDD;MEGF10	1.95785	0.337332	1.92388	0.316476	0.365165	0.148939	0.129105	0.052658	1.40845e-08
ENSG00000108176	-2.49775	9.27255e-12	3.85199e-10	DNAJC12	56521	ENST00000225171	DNAJC12-201	protein_coding	HPANBH4;JDP1;DNAJC12	2.15382	0.373485	2.2014	0.446492	0.846082	0.255885	0.299135	0.090469	5.51691e-05
ENSG00000236886	-2.54657	1.23756e-18	1.05418e-16	AC007563.2		ENST00000447289	AC007563.2-201	antisense		1.82888	0.304575	1.88454	0.311945	0.396978	0.26871	0.140353	0.0950033	3.4165e-07
ENSG00000203805	-2.5471	3.02251e-28	4.59259e-26	PLPP4	196051	ENST00000496437	PLPP4-204	processed_transcript	DPPL2;PPAPDC1;PPAPDC1A;PLPP4	4.07061	0.687794	4.01768	0.638091	1.00741	0.281884	0.356171	0.0996609	2.78786e-07
ENSG00000171843	-2.56972	8.16883e-32	1.4657e-29	MLLT3	4300	ENST00000380323	MLLT3-202	processed_transcript	AF9;YEATS3;MLLT3	2.9279	0.483268	2.99071	0.44796	0.556397	0.194586	0.196716	0.0687964	1.25122e-08
ENSG00000204959	-2.57103	3.19779e-31	5.56019e-29	ARHGEF34P	728377	ENST00000483587	ARHGEF34P-201	unprocessed_pseudogene	ARHGEF34P	2.39868	0.394317	2.63511	0.360357	0.390199	0.158213	0.137956	0.0559367	2.1057e-09
ENSG00000163083	-2.61406	0.00174881	0.0104298	INHBB	3625	ENST00000295228	INHBB-201	protein_coding	INHBB	0.262263	0.0334472	0.125265	0	0.323314	0.066291	0.114309	0.0234374	0.0700907
ENSG00000046774	-2.62763	5.85729e-29	9.40848e-27	MAGEC2	51438	ENST00000247452	MAGEC2-201	protein_coding	CT10;HCA587;MAGEE1;MAGEC2	4.51566	0.721685	4.01416	0.762407	1.1889	0.272812	0.420339	0.0964536	4.45591e-07
ENSG00000080573	-2.66579	2.59676e-06	3.81507e-05	COL5A3	50509	ENST00000264828	COL5A3-201	protein_coding	COL5A3	4.99979	0.779081	4.39083	0.629644	4.11733	0.460061	1.4557	0.162656	0.0120752
ENSG00000159339	-2.67271	3.57366e-07	6.3246e-06	PADI4	23569	ENST00000468945	PADI4-204	processed_transcript	PAD;PAD4;PADI5;PDI4;PDI5;PADI4	1.63985	0.248251	1.66016	0.135301	0.855451	0.28195	0.302448	0.0996845	0.000640934
ENSG00000145681	-2.67458	6.29135e-20	6.06342e-18	HAPLN1	1404	ENST00000274341	HAPLN1-201	protein_coding	CRT1;CRTL1;HAPLN1	1.4997	0.225998	1.55104	0.180555	0.314065	0.199636	0.111039	0.0705822	1.39446e-07
ENSG00000170379	-2.68094	6.72269e-08	1.43474e-06	TCAF2	285966	ENST00000444908	TCAF2-205	protein_coding	FAM115C;FAM139A;GATD9;TCAF2	0.636008	0.0906636	0.547627	0.0892984	0.343744	0.0850413	0.121532	0.0300667	0.000658418
ENSG00000155849	-2.68388	1.37935e-31	2.44885e-29	ELMO1	9844	ENST00000487843	ELMO1-218	processed_transcript	CED-12;CED12;ELMO-1;ELMO1	2.37659	0.361623	2.39845	0.316888	0.39931	0.182474	0.141177	0.0645144	3.38854e-09
ENSG00000165905	-2.68882	6.60303e-14	3.52426e-12	LARGE2	120071	ENST00000529052	LARGE2-206	protein_coding	GYLTL1B;PP5656;LARGE2	0.858137	0.123591	0.921493	0.0916954	0.16828	0.0811846	0.059496	0.0287031	2.47111e-08
ENSG00000115461	-2.71164	9.45699e-10	2.85845e-08	IGFBP5	3488	ENST00000233813	IGFBP5-201	protein_coding	IBP5;IGFBP5	55.9345	8.52948	55.4237	7.79542	5.71007	6.71701	2.01882	2.37482	4.23831e-10
ENSG00000088726	-2.72532	3.33443e-13	1.6301e-11	TMEM40	55287	ENST00000476331	TMEM40-206	processed_transcript	TMEM40	22.8024	3.43886	22.1971	3.19429	14.6368	0.69828	5.1749	0.246879	0.00220704
ENSG00000111728	-2.72969	7.68607e-10	2.36126e-08	ST8SIA1	6489	ENST00000536535	ST8SIA1-206	processed_transcript	GD3S;SIAT8;SIAT8-A;SIAT8A;ST8SiaI;ST8SIA1	0.658367	0.0902739	0.667333	0.0891953	0.261223	0.0837633	0.0923564	0.0296148	4.16548e-05
ENSG00000255690	-2.7762	5.63235e-09	1.48662e-07	TRIL	9865	ENST00000539664	TRIL-201	protein_coding	TRIL	0.835811	0.113503	0.757731	0.0445181	0.386707	0.144225	0.136722	0.0509912	0.00021345
ENSG00000069122	-2.77996	2.07178e-80	1.74713e-77	ADGRF5	221395	ENST00000498632	ADGRF5-204	processed_transcript	GPR116;KPG_001;ADGRF5	6.95607	1.00334	6.76078	0.996087	0.658078	0.200245	0.232666	0.0707973	6.84873e-13
ENSG00000150510	-2.80487	9.04609e-18	7.19676e-16	FAM124A	220108	ENST00000497449	FAM124A-203	processed_transcript	FAM124A	1.08933	0.146727	1.13622	0.179822	0.221227	0.0824006	0.0782154	0.029133	2.03024e-08
ENSG00000198286	-2.84073	8.42445e-35	1.92009e-32	CARD11	84433	ENST00000396946	CARD11-203	protein_coding	BENTA;BIMP3;CARMA1;IMD11;PPBL;CARD11	2.97361	0.405537	2.89722	0.405614	0.549378	0.242039	0.194235	0.0855735	8.41374e-09
ENSG00000145358	-2.85867	1.14561e-17	8.98688e-16	DDIT4L	115265	ENST00000273990	DDIT4L-201	protein_coding	REDD2;Rtp801L;DDIT4L	1.13045	0.146927	1.07956	0.0910848	0.280288	0.0839027	0.0990967	0.0296641	1.73865e-07
ENSG00000227681	-2.9314	9.31884e-15	5.49551e-13	AL033504.1		ENST00000427015	AL033504.1-201	lincRNA		0.931136	0.112455	0.921493	0.0910848	0.263063	0.113948	0.0930067	0.0402868	1.22441e-06
ENSG00000120162	-2.93458	1.02251e-16	7.49812e-15	MOB3B	79817	ENST00000603061	MOB3B-202	processed_transcript	C9orf35;MOB1D;MOBKL2B;MOB3B	1.27979	0.157499	1.32063	0.179822	0.418588	0.0921079	0.147993	0.032565	3.32107e-06
ENSG00000133067	-2.9417	2.78969e-17	2.11941e-15	LGR6	59352	ENST00000308543	LGR6-202	processed_transcript	GPCR;VTS20631;LGR6	1.37247	0.169777	1.22041	0.0900139	0.373389	0.209893	0.132013	0.0742084	1.49106e-06
ENSG00000116774	-2.96322	5.20423e-74	3.81628e-71	OLFML3	56944	ENST00000491700	OLFML3-204	processed_transcript	HNOEL-iso;OLF44;OLFML3	6.31486	0.799389	6.23325	0.758905	0.642413	0.321928	0.227127	0.113819	3.52622e-12
ENSG00000003989	-2.9666	1.98936e-53	9.58645e-51	SLC7A2	6542	ENST00000494857	SLC7A2-204	protein_coding	ATRC2;CAT2;HCAT2;SLC7A2	3.85972	0.484941	3.74967	0.50425	0.524942	0.15177	0.185595	0.0536587	6.67889e-11
ENSG00000138696	-2.98578	9.74126e-16	6.29487e-14	BMPR1B	658	ENST00000515059	BMPR1B-208	protein_coding	ALK-6;ALK6;AMDD;BDA1D;BDA2;CDw293;BMPR1B	1.05665	0.123949	1.12413	0.0916954	0.32449	0.0823607	0.114725	0.0291189	1.63197e-06
ENSG00000183018	-3.02171	1.72755e-103	2.91369e-100	SPNS2	124976	ENST00000329078	SPNS2-201	protein_coding	SPNS2	29.2859	3.59739	29.541	3.66713	4.87801	0.489221	1.72464	0.172966	5.96659e-10
ENSG00000196876	-3.03167	1.09364e-18	9.4109e-17	SCN8A	6334	ENST00000548086	SCN8A-205	processed_transcript	BFIS5;CERIII;CIAT;EIEE13;MED;NaCh6;Nav1.6;PN4;SCN8A	1.64587	0.19176	1.57679	0.135779	0.507049	0.175567	0.179269	0.0620724	2.24559e-06
ENSG00000156140	-3.07165	2.68179e-36	6.8532e-34	ADAMTS3	9508	ENST00000511274	ADAMTS3-203	processed_transcript	ADAMTS-4;ADAMTS3	2.54439	0.293475	2.50082	0.267545	0.480541	0.127489	0.169897	0.0450742	4.04394e-09
ENSG00000157657	-3.12827	6.17895e-130	1.7369e-126	ZNF618	114991	ENST00000481558	ZNF618-206	processed_transcript	FP13169;NEDD10;ZNF618	16.5448	1.88331	16.3026	1.89504	1.32086	0.492027	0.466994	0.173958	5.45998e-14
ENSG00000164220	-3.12893	1.12266e-24	1.39226e-22	F2RL2	2151	ENST00000296641	F2RL2-201	protein_coding	PAR-3;PAR3;F2RL2	2.15492	0.237832	2.26447	0.267067	0.570349	0.168571	0.201649	0.0595988	2.89804e-07
ENSG00000182557	-3.13692	5.58804e-34	1.16356e-31	SPNS3	201305	ENST00000576069	SPNS3-206	processed_transcript	SPNS3	1.96786	0.213678	1.95984	0.222563	0.260791	0.152172	0.0922037	0.053801	1.5142e-10
ENSG00000107159	-3.13894	1.08777e-20	1.0792e-18	CA9	768	ENST00000493245	CA9-203	processed_transcript	CAIX;MN;CA9	18.0771	2.04326	17.8316	1.64702	3.11155	1.4236	1.1001	0.503318	2.58655e-09
ENSG00000166387	-3.15083	3.07341e-09	8.49773e-08	PPFIBP2	8495	ENST00000532926	PPFIBP2-223	processed_transcript	Cclp1;PPFIBP2	0.585527	0.0561936	0.544189	0.0445043	0.307724	0.0665674	0.108797	0.0235351	0.00030734
ENSG00000123612	-3.17723	2.45896e-08	5.69682e-07	ACVR1C	130399	ENST00000243349	ACVR1C-201	protein_coding	ACVRLK7;ALK7;ACVR1C	0.597244	0.0562889	0.509194	0.0445181	0.36928	0.0672265	0.13056	0.0237682	0.00113333
ENSG00000146938	-3.19079	2.22611e-43	7.08407e-41	NLGN4X	57502	ENST00000477079	NLGN4X-206	processed_transcript	ASPGX2;AUTSX2;HLNX;HNL4X;NLGN4;NLGN4X	3.38343	0.362084	3.30801	0.271351	0.484969	0.327603	0.171463	0.115825	7.26226e-10
ENSG00000136160	-3.20667	7.39763e-16	4.8548e-14	EDNRB	1910	ENST00000377211	EDNRB-202	protein_coding	ABCDS;ET-B;ET-BR;ETB;ETB1;ETBR;ETRB;HSCR;HSCR2;WS4A;EDNRB	0.923757	0.0903367	0.838846	0.0910848	0.282639	0.0679753	0.0999281	0.0240329	1.16948e-06
ENSG00000170542	-3.22292	5.89975e-16	3.99619e-14	SERPINB9	5272	ENST00000380698	SERPINB9-201	protein_coding	CAP-3;CAP3;PI-9;PI9;SERPINB9	0.826784	0.079027	0.793897	0.0905534	0.156283	0.0750388	0.0552545	0.0265302	7.56637e-09
ENSG00000050327	-3.29977	1.17994e-65	7.10744e-63	ARHGEF5	7984	ENST00000498580	ARHGEF5-204	protein_coding	GEF5;P60;TIM;TIM1;ARHGEF5	3.75866	0.371267	3.76536	0.268373	0.301792	0.246464	0.1067	0.0871383	6.43279e-13
ENSG00000038945	-3.32535	3.91847e-12	1.72107e-10	MSR1	4481	ENST00000521876	MSR1-212	processed_transcript	CD204;SCARA1;SR-A;SR-AI;SR-AII;SR-AIII;SRA;phSR1;phSR2;MSR1	0.887496	0.078703	0.844556	0.0900139	0.427535	0.0572455	0.151156	0.0202394	0.000111485
ENSG00000181449	-3.35895	2.41834e-12	1.08478e-10	SOX2	6657	ENST00000325404	SOX2-201	protein_coding	ANOP3;MCOPS3;SOX2	0.793314	0.068057	0.839383	0.0892984	0.34778	0.0646193	0.122959	0.0228464	4.61022e-05
ENSG00000213214	-3.37526	1.02285e-23	1.1816e-21	ARHGEF35	445328	ENST00000378115	ARHGEF35-201	protein_coding	ARHGEF5L;ARHGEF35	2.09014	0.192863	2.00428	0.134348	0.631304	0.173128	0.2232	0.06121	1.02958e-06
ENSG00000151892	-3.58129	4.60467e-09	1.23274e-07	GFRA1	2674	ENST00000490345	GFRA1-205	processed_transcript	GDNFR;GDNFRA;GFR-ALPHA-1;RET1L;RETL1;TRNR1;GFRA1	1.19654	0.0895214	1.10905	0.0445043	0.795053	0.126409	0.281094	0.0446923	0.0016355
ENSG00000186197	-3.58213	1.0615e-08	2.68415e-07	EDARADD	128178	ENST00000637660	EDARADD-204	protein_coding	ECTD11A;ECTD11B;ED3;EDA3;EDARADD	0.524589	0.033776	0.41596	0	0.348411	0.0466226	0.123182	0.0164836	0.00145391
ENSG00000225826	-3.60351	4.79401e-10	1.54896e-08	LINC00626	79100	ENST00000420691	LINC00626-201	lincRNA	LINC00626	1.76528	0.135388	1.62066	0.0912341	1.32715	0.0689781	0.46922	0.0243874	0.00376038
ENSG00000115165	-3.61031	1.58667e-33	3.14833e-31	CYTIP	9595	ENST00000497432	CYTIP-208	processed_transcript	B3-1;CASP;CYBR;CYTHIP;HE;PSCDBP;CYTIP	2.32394	0.180417	2.54094	0.178391	0.576412	0.0690919	0.203792	0.0244277	5.44345e-08
ENSG00000189221	-3.61167	3.95036e-34	8.32836e-32	MAOA	4128	ENST00000497485	MAOA-203	processed_transcript	BRNRS;MAO-A;MAOA	4.39136	0.348484	4.38899	0.357138	1.41723	0.161776	0.501068	0.0571966	1.33705e-06
ENSG00000164099	-3.61578	7.08961e-96	9.96445e-93	PRSS12	8492	ENST00000510903	PRSS12-203	processed_transcript	BSSP-3;BSSP3;MRT1;PRSS12	6.75573	0.540751	6.81474	0.535089	0.74521	0.164953	0.263472	0.0583198	1.57509e-12
ENSG00000131378	-3.66942	6.39806e-95	8.30074e-92	RFTN1	23180	ENST00000483671	RFTN1-209	processed_transcript	MIG2;PIB10;PIG9;RAFTLIN;RFTN1	7.58419	0.584283	7.44195	0.628262	0.929135	0.221836	0.328499	0.0784309	6.62719e-12
ENSG00000117069	-3.80707	7.09417e-16	4.69217e-14	ST6GALNAC5	81849	ENST00000480428	ST6GALNAC5-203	processed_transcript	SIAT7-E;SIAT7E;ST6GalNAcV;ST6GALNAC5	2.82058	0.191004	2.67173	0.136858	1.47699	0.192647	0.522194	0.0681111	0.000196936
ENSG00000178573	-3.82136	3.39506e-36	8.54643e-34	MAF	4094	ENST00000569649	MAF-203	protein_coding	AYGRP;CCA4;CTRCT21;c-MAF;MAF	1.89566	0.123433	1.80143	0.0918446	0.354361	0.134805	0.125286	0.047661	2.67066e-09
ENSG00000164256	-3.91912	5.21757e-13	2.4719e-11	PRDM9	56979	ENST00000635252	PRDM9-203	protein_coding	KMT8B;MEISETZ;MSBP3;PFM6;ZNF899;PRDM9	1.00679	0.0565615	1.10774	0	0.480256	0.127373	0.169796	0.0450333	9.2062e-05
ENSG00000177910	-3.9652	6.40329e-20	6.13625e-18	SPATA31C2	645961	ENST00000324915	SPATA31C2-201	unprocessed_pseudogene	FAM75C2;SPATA31C2	1.21535	0.0676175	1.24672	0.0446772	0.413558	0.0935793	0.146215	0.0330853	2.27533e-06
ENSG00000203727	-4.19915	5.99167e-41	1.68426e-38	SAMD5	389432	ENST00000367474	SAMD5-201	protein_coding	dJ875H10.1;SAMD5	2.05083	0.101832	2.1668	0.0445043	0.38432	0.123334	0.135878	0.0436053	1.74752e-09
ENSG00000121904	-4.28617	9.87682e-46	3.54431e-43	CSMD2	114784	ENST00000465819	CSMD2-207	processed_transcript	dJ1007G16.1;dJ1007G16.2;dJ947L8.1;CSMD2	8.12569	0.407011	8.21547	0.362398	2.66944	0.224591	0.943789	0.079405	1.10305e-06
ENSG00000257335	-4.50722	1.39288e-06	2.15525e-05	MGAM	8972	ENST00000497554	MGAM-206	processed_transcript	MG;MGA;MGAM	0.492541	0.0113084	0.538457	0	0.421557	0.031985	0.149043	0.0113084	0.00617555
ENSG00000198879	-4.52733	1.54392e-32	2.86152e-30	SFMBT2	57713	ENST00000361972	SFMBT2-201	protein_coding	SFMBT2	1.53887	0.0564381	1.67869	0.0892846	0.357698	0.0467424	0.126465	0.0165259	1.40704e-08
ENSG00000182568	-4.56512	4.16826e-121	1.00431e-117	SATB1	6304	ENST00000338745	SATB1-201	protein_coding	SATB1	8.51555	0.350314	8.34492	0.359643	1.04501	0.164927	0.369467	0.0583105	3.2718e-12
ENSG00000198797	-4.94584	2.63864e-14	1.4884e-12	BRINP2	57795	ENST00000460161	BRINP2-202	processed_transcript	DBCCR1L2;FAM5B;BRINP2	0.672657	0.0114806	0.545737	0	0.342494	0.032472	0.12109	0.0114806	8.77653e-05
ENSG00000269405	-4.98636	3.89312e-23	4.2916e-21	NXF2	56001	ENST00000625106	NXF2-202	protein_coding	CT39;TAPL-2;TCP11X2;NXF2	1.04969	0.0226363	0.95403	0	0.344727	0.0419144	0.121879	0.014819	8.11371e-07
ENSG00000104327	-5.23116	6.57209e-18	5.35483e-16	CALB1	793	ENST00000469032	CALB1-202	retained_intron	CALB;D-28K;CALB1	1.66759	0.033851	1.45394	0	0.94042	0.0672995	0.332489	0.023794	0.000233795
ENSG00000270816	-5.38148	8.46932e-17	6.23771e-15	LINC00221	338005	ENST00000619530	LINC00221-202	lincRNA	C14orf98;NCRNA00221;LINC00221	0.911997	0.0113084	0.914581	0	0.454778	0.031985	0.160788	0.0113084	6.68866e-05
ENSG00000231672	-5.44038	8.87529e-52	4.04569e-49	DIRC3	729582	ENST00000474063	DIRC3-202	processed_transcript	DIRC3	2.4173	0.0450303	2.3225	0	0.484912	0.0676982	0.171442	0.0239349	1.6715e-09
ENSG00000205221	-6.12668	2.66388e-14	1.49763e-12	VIT	5212	ENST00000379242	VIT-202	protein_coding	VIT	1.53491	0.0111261	1.42209	0	1.10208	0.0314693	0.389645	0.0111261	0.00157329
ENSG00000269437	-6.30715	3.15781e-21	3.22786e-19	NXF2B	728343	ENST00000489531	NXF2B-201	processed_transcript	TCP11X1;bA353J17.1;NXF2B	0.849915	0	0.750415	0	0.328839	0	0.116262	0	3.84779e-06
ENSG00000099954	-6.67588	1.29944e-28	2.04826e-26	CECR2	27443	ENST00000497534	CECR2-205	processed_transcript	CECR2	1.09832	0	1.05203	0	0.318521	0	0.112614	0	1.27235e-07
ENSG00000214888	-9.22373	1.78332e-120	3.75967e-117	AL772337.1		ENST00000399186	AL772337.1-201	antisense		6.47892	0	6.46994	0	1.011	0	0.357442	0	4.06358e-11
