# Supplementary material for: CHD7 promotes glioblastoma cell motility and invasiveness through transcriptional modulation of an invasion signature
Source: Sci Rep. 2019 Mar 8;9:3952. doi: 10.1038/s41598-019-39564-w (PMC6408455; doi:10.1038/s41598-019-39564-w)
Supplement: Supplementary file 4 — Supplementary Table S6 [file 41598_2019_39564_MOESM4_ESM.xlsx]

## Sheet: Planilha1
Table S4: DEGs found in human GBM cells with binding sites in mouse NSCs
LN-229 KOxWT		LN-428 OExEV
SIRPA		CADM2
SLC18A1		RIMS1
CADM3		COL3A1
IGFBP4		KCNK13
FBXO43		MGAT4C
PBX1		OGN
GRIN2B		XIRP1
AIF1L		NR4A3
CHD7		NRCAM
BGN		DAPK1
CCDC129		CACNA1C
GNAZ		ANGPTL4
APLN		LRRN3
IFITM2		CHI3L1
CRTAC1		FOXP2
VWA5A		PCDH15
HS6ST1		DGKB
RAB6B		RNF180
SCG3		CNTN1
TMC6		SLPI
HDAC11		RGS16
SEMA3G		HSPB3
NKX2-2		PCSK6
SLC2A10		RTL1
DDIT4		CDYL2
TYMP		TACR3
ADPRHL1		GHR
MED12L		DLX3
SCHIP1		PCSK5
HTRA1		CHD7
NTRK2		PAG1
CDH19		TPPP
IGFBP3		GLI2
FBN1		FAM49A
PDGFRB		NFAM1
PAPPA		CACNG6
NXN		EMILIN2
MATN2		FOSB
OLFML2A		ABCA4
BCAN		PRDM8
BHLHE40		TNFAIP8L3
ABI3BP		PDE7B
ANGPTL4		ID2
CCL2		SOX21
BMPR1B		FBXW10
CD226		CMKLR1
RNF144B		CDH19
PEX5L		SLC43A2
CHSY3		SORCS2
JAG1		TFF2
NEGR1		TMEM37
F3		SLC9A9
FHOD3		ITGB3
DAB1		SLC7A11
JAM2		CHST2
NINJ2		PTPRN2
IL34		PLEKHA6
NDP		SGIP1
SLC9A9		SPP1
QRICH2		TGFA
NTNG2		CACNB2
SEMA3D		CACNA1G
LAMB3		NCAM2
SCG5		AIF1L
DHRS2		EGR2
FOSB		CNIH3
OSBP2		PCBP3
TNS1		LRP1B
COL3A1		RND3
IL15RA		BCO2
ALPL		NR5A2
FLRT2		MEF2C
AMPH		FAAH
IL6		SLC7A14
HAPLN1		TNFSF18
P2RY6		RGS2
ITGA11		PPP2R2B
ANXA8		AKAP6
AMZ1		CNGB1
CPE		KCNJ15
LYL1		CRYAB
VCAM1		LCA5L
CCBE1		SH3RF3
BDKRB2		TGM2
IGFBP2		PTPRN
		ITGA11
		UNC5C
		ADPRHL1
		MAPK8IP2
		CYGB
		SEMA3F
		MYO10
		MGAT4A
		ANGPT1
		PALM2
		G0S2
		PCDH10
		ABTB2
		BDKRB2
		ATP2A1
		HMOX1
		COL15A1
		PLEKHG4
		TBX18
		PREX1
		VIPR1
		AGT
		ACOT11
		MICALCL
		STAT4
		POU2F2
		GBP5
		SMAD6
		LAMA2
		MME
		SHC3
		TTC14
		BIRC2
		ADCY1
		GNG2
		GPR158
		RHOB
		CDH6
		CSGALNACT1
		ARSK
		LRP4
		BCORL1
		GSTO2
		GATM
		PELI1
		DBNDD1
		FGFR4
		FRMD4B
		TEAD2
		S100A4
		BOC
		SUSD4
		CD37
		ITGBL1
		PRKG2
		PDGFRL
		OXTR
		RIMS3
		C1QTNF6
		LRP1
		PITPNC1
		RGMB
		TNC
		CREB5
		DTNA
		WLS
		TMCC2
		MGAT5
		FGF14
		FGF12
		ABCA13
		PDE11A
		TRIM29
		VAV3
		STC2
		EGLN3
		CDKL5
		SMO
		CMPK2
		BCHE
		MAST4
		APLN
		BATF
		ADAMTS1
		SDC2
		RAB39B
		LANCL3
		RORA
		FAM78B
		SLC2A13
		NDRG1
		DRD2
		SIRT4
		SYTL2
		CNRIP1
		GAB2
		MYH10
		DOCK9
		SRPX2
		DSG2
		TMCC3
		ZBED3
		GCNT2
		AXIN2
		ACADL
		A2M
		MFAP3L
		ARL15
		PKP2
		PDZRN3
		HLX
		SULF2
		FBP1
		SLC40A1
		JAKMIP2
		FOXO6
		AMOT
		SCG2
		STON1
		BTBD11
		APBA1
		PCDHB5
		PHACTR1
		HMCN1
		MEX3A
		RNF144A
		EDNRA
		NHS
		SPRY1
		CLMN
		MFAP2
		SPATA13
		LMCD1
		RIMKLA
		RORB
		SSTR2
		MAP2K6
		COL12A1
		GPR37
		LUZP2
		ST8SIA2
		FEZ1
		PRICKLE1
		KYNU
		WASF3
		SELENBP1
		IQGAP2
		CTTNBP2
		MEGF10
		MLLT3
		COL5A3
		HAPLN1
		ELMO1
		IGFBP5
		ST8SIA1
		OLFML3
		SLC7A2
		BMPR1B
		SCN8A
		ADAMTS3
		SPNS3
		PPFIBP2
		SERPINB9
		SOX2
		EDARADD
		RFTN1
		ST6GALNAC5
		MAF
		PRDM9
		SAMD5
		CSMD2
		SATB1
		VIT
		CECR2
